# Supplementary material for: The molecular nature of the 17β-Estradiol binding site in the voltage- and Ca2+-activated K+ (BK) channel β1 subunit
Source: Sci Rep. 2019 Jul 10;9:9965. doi: 10.1038/s41598-019-45942-1 (PMC6620312; doi:10.1038/s41598-019-45942-1)
Supplement: Supplementary file 2 — Dataset 1 [file 41598_2019_45942_MOESM2_ESM.zip]

Archive with 2 entries (2 files):
- Granados2019Model_B1-E2.pdb
- TitlepageGranadosModel_B1-E2PDBfile.docx
