# Supplementary material for: The molecular nature of the 17β-Estradiol binding site in the voltage- and Ca2+-activated K+ (BK) channel β1 subunit
Source: Sci Rep. 2019 Jul 10;9:9965. doi: 10.1038/s41598-019-45942-1 (PMC6620312; doi:10.1038/s41598-019-45942-1)
Supplement: Supplementary file 2 — Dataset 1 [file 41598_2019_45942_MOESM2_ESM.zip › Granados2019Model_B1-E2.pdb]

CRYST1    1.000    1.000    1.000  90.00  90.00  90.00 P 1           1
ATOM      1  N   THR A   1      26.916  79.704  68.542  0.00  0.00      A     
ATOM      2  HT1 THR A   1      26.659  80.164  69.439  0.00  0.00      A     
ATOM      3  HT2 THR A   1      27.936  79.501  68.545  0.00  0.00      A     
ATOM      4  HT3 THR A   1      26.427  78.789  68.473  0.00  0.00      A     
ATOM      5  CA  THR A   1      26.592  80.589  67.354  0.00  0.00      A     
ATOM      6  HA  THR A   1      25.517  80.693  67.323  0.00  0.00      A     
ATOM      7  CB  THR A   1      27.185  82.018  67.536  0.00  0.00      A     
ATOM      8  HB  THR A   1      26.595  82.559  68.306  0.00  0.00      A     
ATOM      9  OG1 THR A   1      27.160  82.800  66.345  0.00  0.00      A     
ATOM     10  HG1 THR A   1      26.573  83.547  66.482  0.00  0.00      A     
ATOM     11  CG2 THR A   1      28.649  81.962  68.028  0.00  0.00      A     
ATOM     12 HG21 THR A   1      29.066  82.988  68.117  0.00  0.00      A     
ATOM     13 HG22 THR A   1      29.303  81.392  67.333  0.00  0.00      A     
ATOM     14 HG23 THR A   1      28.735  81.502  69.036  0.00  0.00      A     
ATOM     15  C   THR A   1      26.966  79.923  66.027  0.00  0.00      A     
ATOM     16  O   THR A   1      27.553  78.850  66.048  0.00  0.00      A     
ATOM     17  N   ARG A   2      26.629  80.513  64.857  0.00  0.00      A     
ATOM     18  HN  ARG A   2      26.170  81.399  64.863  0.00  0.00      A     
ATOM     19  CA  ARG A   2      26.990  80.022  63.533  0.00  0.00      A     
ATOM     20  HA  ARG A   2      27.309  78.992  63.590  0.00  0.00      A     
ATOM     21  CB  ARG A   2      25.761  80.187  62.587  0.00  0.00      A     
ATOM     22  HB1 ARG A   2      24.861  79.811  63.119  0.00  0.00      A     
ATOM     23  HB2 ARG A   2      25.582  81.268  62.402  0.00  0.00      A     
ATOM     24  CG  ARG A   2      25.830  79.463  61.218  0.00  0.00      A     
ATOM     25  HG1 ARG A   2      24.916  79.741  60.650  0.00  0.00      A     
ATOM     26  HG2 ARG A   2      26.685  79.847  60.622  0.00  0.00      A     
ATOM     27  CD  ARG A   2      25.917  77.935  61.319  0.00  0.00      A     
ATOM     28  HD1 ARG A   2      26.882  77.615  61.768  0.00  0.00      A     
ATOM     29  HD2 ARG A   2      25.084  77.532  61.932  0.00  0.00      A     
ATOM     30  NE  ARG A   2      25.810  77.416  59.921  0.00  0.00      A     
ATOM     31  HE  ARG A   2      25.719  78.064  59.165  0.00  0.00      A     
ATOM     32  CZ  ARG A   2      25.908  76.136  59.599  0.00  0.00      A     
ATOM     33  NH1 ARG A   2      26.085  75.195  60.495  0.00  0.00      A     
ATOM     34 HH11 ARG A   2      26.011  75.423  61.465  0.00  0.00      A     
ATOM     35 HH12 ARG A   2      26.145  74.239  60.209  0.00  0.00      A     
ATOM     36  NH2 ARG A   2      25.787  75.773  58.342  0.00  0.00      A     
ATOM     37 HH21 ARG A   2      25.527  76.450  57.653  0.00  0.00      A     
ATOM     38 HH22 ARG A   2      25.851  74.805  58.103  0.00  0.00      A     
ATOM     39  C   ARG A   2      28.146  80.853  62.966  0.00  0.00      A     
ATOM     40  O   ARG A   2      28.604  80.626  61.850  0.00  0.00      A     
ATOM     41  N   ALA A   3      28.666  81.836  63.733  0.00  0.00      A     
ATOM     42  HN  ALA A   3      28.289  82.034  64.635  0.00  0.00      A     
ATOM     43  CA  ALA A   3      29.649  82.798  63.258  0.00  0.00      A     
ATOM     44  HA  ALA A   3      29.206  83.333  62.431  0.00  0.00      A     
ATOM     45  CB  ALA A   3      29.947  83.814  64.380  0.00  0.00      A     
ATOM     46  HB1 ALA A   3      29.001  84.249  64.766  0.00  0.00      A     
ATOM     47  HB2 ALA A   3      30.572  84.648  63.994  0.00  0.00      A     
ATOM     48  HB3 ALA A   3      30.497  83.347  65.225  0.00  0.00      A     
ATOM     49  C   ALA A   3      30.949  82.199  62.719  0.00  0.00      A     
ATOM     50  O   ALA A   3      31.431  82.590  61.665  0.00  0.00      A     
ATOM     51  N   LEU A   4      31.523  81.181  63.390  0.00  0.00      A     
ATOM     52  HN  LEU A   4      31.127  80.829  64.235  0.00  0.00      A     
ATOM     53  CA  LEU A   4      32.736  80.536  62.919  0.00  0.00      A     
ATOM     54  HA  LEU A   4      33.419  81.321  62.630  0.00  0.00      A     
ATOM     55  CB  LEU A   4      33.394  79.725  64.065  0.00  0.00      A     
ATOM     56  HB1 LEU A   4      33.585  80.412  64.917  0.00  0.00      A     
ATOM     57  HB2 LEU A   4      32.701  78.940  64.435  0.00  0.00      A     
ATOM     58  CG  LEU A   4      34.734  79.063  63.680  0.00  0.00      A     
ATOM     59  HG  LEU A   4      34.538  78.291  62.906  0.00  0.00      A     
ATOM     60  CD1 LEU A   4      35.717  80.084  63.072  0.00  0.00      A     
ATOM     61 HD11 LEU A   4      36.675  79.594  62.798  0.00  0.00      A     
ATOM     62 HD12 LEU A   4      35.923  80.913  63.782  0.00  0.00      A     
ATOM     63 HD13 LEU A   4      35.303  80.535  62.145  0.00  0.00      A     
ATOM     64  CD2 LEU A   4      35.344  78.343  64.895  0.00  0.00      A     
ATOM     65 HD21 LEU A   4      36.306  77.863  64.613  0.00  0.00      A     
ATOM     66 HD22 LEU A   4      34.657  77.557  65.275  0.00  0.00      A     
ATOM     67 HD23 LEU A   4      35.535  79.052  65.729  0.00  0.00      A     
ATOM     68  C   LEU A   4      32.527  79.684  61.664  0.00  0.00      A     
ATOM     69  O   LEU A   4      33.379  79.600  60.789  0.00  0.00      A     
ATOM     70  N   CYS A   5      31.345  79.057  61.507  0.00  0.00      A     
ATOM     71  HN  CYS A   5      30.647  79.157  62.212  0.00  0.00      A     
ATOM     72  CA  CYS A   5      30.964  78.364  60.280  0.00  0.00      A     
ATOM     73  HA  CYS A   5      31.721  77.628  60.051  0.00  0.00      A     
ATOM     74  CB  CYS A   5      29.585  77.682  60.431  0.00  0.00      A     
ATOM     75  HB1 CYS A   5      29.166  77.411  59.439  0.00  0.00      A     
ATOM     76  HB2 CYS A   5      28.870  78.404  60.881  0.00  0.00      A     
ATOM     77  SG  CYS A   5      29.673  76.196  61.443  0.00  0.00      A     
ATOM     78  HG1 CYS A   5      30.581  75.612  60.675  0.00  0.00      A     
ATOM     79  C   CYS A   5      30.865  79.250  59.059  0.00  0.00      A     
ATOM     80  O   CYS A   5      31.405  78.945  58.005  0.00  0.00      A     
ATOM     81  N   LEU A   6      30.195  80.409  59.204  0.00  0.00      A     
ATOM     82  HN  LEU A   6      29.777  80.622  60.084  0.00  0.00      A     
ATOM     83  CA  LEU A   6      30.117  81.446  58.188  0.00  0.00      A     
ATOM     84  HA  LEU A   6      29.818  80.987  57.257  0.00  0.00      A     
ATOM     85  CB  LEU A   6      29.029  82.483  58.581  0.00  0.00      A     
ATOM     86  HB1 LEU A   6      29.247  82.830  59.614  0.00  0.00      A     
ATOM     87  HB2 LEU A   6      28.051  81.957  58.604  0.00  0.00      A     
ATOM     88  CG  LEU A   6      28.878  83.729  57.675  0.00  0.00      A     
ATOM     89  HG  LEU A   6      29.875  84.208  57.570  0.00  0.00      A     
ATOM     90  CD1 LEU A   6      28.360  83.381  56.274  0.00  0.00      A     
ATOM     91 HD11 LEU A   6      29.018  82.627  55.790  0.00  0.00      A     
ATOM     92 HD12 LEU A   6      28.339  84.292  55.639  0.00  0.00      A     
ATOM     93 HD13 LEU A   6      27.320  82.994  56.320  0.00  0.00      A     
ATOM     94  CD2 LEU A   6      27.935  84.770  58.302  0.00  0.00      A     
ATOM     95 HD21 LEU A   6      28.279  85.042  59.322  0.00  0.00      A     
ATOM     96 HD22 LEU A   6      26.893  84.388  58.354  0.00  0.00      A     
ATOM     97 HD23 LEU A   6      27.911  85.691  57.679  0.00  0.00      A     
ATOM     98  C   LEU A   6      31.497  82.050  57.940  0.00  0.00      A     
ATOM     99  O   LEU A   6      31.842  82.416  56.822  0.00  0.00      A     
ATOM    100  N   GLY A   7      32.340  82.080  58.992  0.00  0.00      A     
ATOM    101  HN  GLY A   7      31.974  81.821  59.883  0.00  0.00      A     
ATOM    102  CA  GLY A   7      33.764  82.405  58.945  0.00  0.00      A     
ATOM    103  HA1 GLY A   7      34.148  82.295  59.948  0.00  0.00      A     
ATOM    104  HA2 GLY A   7      33.872  83.415  58.577  0.00  0.00      A     
ATOM    105  C   GLY A   7      34.585  81.498  58.059  0.00  0.00      A     
ATOM    106  O   GLY A   7      35.309  81.963  57.184  0.00  0.00      A     
ATOM    107  N   VAL A   8      34.464  80.167  58.250  0.00  0.00      A     
ATOM    108  HN  VAL A   8      33.937  79.851  59.034  0.00  0.00      A     
ATOM    109  CA  VAL A   8      35.021  79.126  57.385  0.00  0.00      A     
ATOM    110  HA  VAL A   8      36.079  79.317  57.276  0.00  0.00      A     
ATOM    111  CB  VAL A   8      34.871  77.726  58.014  0.00  0.00      A     
ATOM    112  HB  VAL A   8      33.812  77.570  58.311  0.00  0.00      A     
ATOM    113  CG1 VAL A   8      35.302  76.593  57.055  0.00  0.00      A     
ATOM    114 HG11 VAL A   8      34.651  76.564  56.155  0.00  0.00      A     
ATOM    115 HG12 VAL A   8      35.245  75.606  57.562  0.00  0.00      A     
ATOM    116 HG13 VAL A   8      36.357  76.729  56.735  0.00  0.00      A     
ATOM    117  CG2 VAL A   8      35.766  77.650  59.264  0.00  0.00      A     
ATOM    118 HG21 VAL A   8      35.479  78.424  60.007  0.00  0.00      A     
ATOM    119 HG22 VAL A   8      36.831  77.796  58.983  0.00  0.00      A     
ATOM    120 HG23 VAL A   8      35.693  76.649  59.742  0.00  0.00      A     
ATOM    121  C   VAL A   8      34.443  79.179  55.972  0.00  0.00      A     
ATOM    122  O   VAL A   8      35.172  79.118  54.983  0.00  0.00      A     
ATOM    123  N   THR A   9      33.110  79.341  55.834  0.00  0.00      A     
ATOM    124  HN  THR A   9      32.529  79.338  56.645  0.00  0.00      A     
ATOM    125  CA  THR A   9      32.435  79.454  54.538  0.00  0.00      A     
ATOM    126  HA  THR A   9      32.683  78.573  53.965  0.00  0.00      A     
ATOM    127  CB  THR A   9      30.912  79.488  54.676  0.00  0.00      A     
ATOM    128  HB  THR A   9      30.616  80.299  55.375  0.00  0.00      A     
ATOM    129  OG1 THR A   9      30.456  78.236  55.173  0.00  0.00      A     
ATOM    130  HG1 THR A   9      29.598  78.387  55.577  0.00  0.00      A     
ATOM    131  CG2 THR A   9      30.214  79.689  53.320  0.00  0.00      A     
ATOM    132 HG21 THR A   9      29.110  79.711  53.444  0.00  0.00      A     
ATOM    133 HG22 THR A   9      30.482  78.861  52.630  0.00  0.00      A     
ATOM    134 HG23 THR A   9      30.512  80.641  52.830  0.00  0.00      A     
ATOM    135  C   THR A   9      32.873  80.661  53.717  0.00  0.00      A     
ATOM    136  O   THR A   9      33.268  80.542  52.556  0.00  0.00      A     
ATOM    137  N   MET A  10      32.871  81.875  54.310  0.00  0.00      A     
ATOM    138  HN  MET A  10      32.523  82.001  55.236  0.00  0.00      A     
ATOM    139  CA  MET A  10      33.401  83.072  53.678  0.00  0.00      A     
ATOM    140  HA  MET A  10      32.924  83.154  52.713  0.00  0.00      A     
ATOM    141  CB  MET A  10      33.078  84.366  54.475  0.00  0.00      A     
ATOM    142  HB1 MET A  10      33.703  85.207  54.106  0.00  0.00      A     
ATOM    143  HB2 MET A  10      33.362  84.209  55.538  0.00  0.00      A     
ATOM    144  CG  MET A  10      31.591  84.799  54.406  0.00  0.00      A     
ATOM    145  HG1 MET A  10      31.469  85.719  55.017  0.00  0.00      A     
ATOM    146  HG2 MET A  10      30.982  84.017  54.906  0.00  0.00      A     
ATOM    147  SD  MET A  10      30.897  85.090  52.740  0.00  0.00      A     
ATOM    148  CE  MET A  10      31.968  86.421  52.113  0.00  0.00      A     
ATOM    149  HE1 MET A  10      31.612  86.737  51.109  0.00  0.00      A     
ATOM    150  HE2 MET A  10      33.024  86.093  52.016  0.00  0.00      A     
ATOM    151  HE3 MET A  10      31.963  87.313  52.776  0.00  0.00      A     
ATOM    152  C   MET A  10      34.893  82.983  53.388  0.00  0.00      A     
ATOM    153  O   MET A  10      35.366  83.414  52.337  0.00  0.00      A     
ATOM    154  N   VAL A  11      35.657  82.379  54.322  0.00  0.00      A     
ATOM    155  HN  VAL A  11      35.241  82.112  55.188  0.00  0.00      A     
ATOM    156  CA  VAL A  11      37.088  82.117  54.205  0.00  0.00      A     
ATOM    157  HA  VAL A  11      37.326  81.498  55.057  0.00  0.00      A     
ATOM    158  CB  VAL A  11      37.942  83.386  54.349  0.00  0.00      A     
ATOM    159  HB  VAL A  11      37.763  84.047  53.474  0.00  0.00      A     
ATOM    160  CG1 VAL A  11      37.508  84.124  55.631  0.00  0.00      A     
ATOM    161 HG11 VAL A  11      38.135  85.032  55.758  0.00  0.00      A     
ATOM    162 HG12 VAL A  11      37.638  83.468  56.518  0.00  0.00      A     
ATOM    163 HG13 VAL A  11      36.441  84.431  55.599  0.00  0.00      A     
ATOM    164  CG2 VAL A  11      39.455  83.090  54.478  0.00  0.00      A     
ATOM    165 HG21 VAL A  11      40.031  84.038  54.545  0.00  0.00      A     
ATOM    166 HG22 VAL A  11      39.854  82.520  53.612  0.00  0.00      A     
ATOM    167 HG23 VAL A  11      39.650  82.501  55.399  0.00  0.00      A     
ATOM    168  C   VAL A  11      37.416  81.264  52.972  0.00  0.00      A     
ATOM    169  O   VAL A  11      38.283  81.570  52.156  0.00  0.00      A     
ATOM    170  N   VAL A  12      36.665  80.164  52.749  0.00  0.00      A     
ATOM    171  HN  VAL A  12      36.002  79.864  53.430  0.00  0.00      A     
ATOM    172  CA  VAL A  12      36.762  79.374  51.525  0.00  0.00      A     
ATOM    173  HA  VAL A  12      37.811  79.155  51.388  0.00  0.00      A     
ATOM    174  CB  VAL A  12      36.043  78.027  51.630  0.00  0.00      A     
ATOM    175  HB  VAL A  12      35.014  78.193  52.015  0.00  0.00      A     
ATOM    176  CG1 VAL A  12      35.950  77.292  50.272  0.00  0.00      A     
ATOM    177 HG11 VAL A  12      35.354  77.864  49.529  0.00  0.00      A     
ATOM    178 HG12 VAL A  12      35.463  76.302  50.404  0.00  0.00      A     
ATOM    179 HG13 VAL A  12      36.964  77.110  49.855  0.00  0.00      A     
ATOM    180  CG2 VAL A  12      36.832  77.155  52.626  0.00  0.00      A     
ATOM    181 HG21 VAL A  12      36.897  77.642  53.623  0.00  0.00      A     
ATOM    182 HG22 VAL A  12      37.859  76.961  52.251  0.00  0.00      A     
ATOM    183 HG23 VAL A  12      36.339  76.166  52.748  0.00  0.00      A     
ATOM    184  C   VAL A  12      36.356  80.125  50.263  0.00  0.00      A     
ATOM    185  O   VAL A  12      37.057  80.074  49.250  0.00  0.00      A     
ATOM    186  N   CYS A  13      35.242  80.893  50.294  0.00  0.00      A     
ATOM    187  HN  CYS A  13      34.673  80.919  51.112  0.00  0.00      A     
ATOM    188  CA  CYS A  13      34.792  81.704  49.168  0.00  0.00      A     
ATOM    189  HA  CYS A  13      34.680  81.044  48.321  0.00  0.00      A     
ATOM    190  CB  CYS A  13      33.391  82.321  49.452  0.00  0.00      A     
ATOM    191  HB1 CYS A  13      33.123  83.061  48.668  0.00  0.00      A     
ATOM    192  HB2 CYS A  13      33.407  82.867  50.420  0.00  0.00      A     
ATOM    193  SG  CYS A  13      32.102  81.030  49.506  0.00  0.00      A     
ATOM    194  HG1 CYS A  13      32.466  80.574  50.696  0.00  0.00      A     
ATOM    195  C   CYS A  13      35.840  82.728  48.722  0.00  0.00      A     
ATOM    196  O   CYS A  13      36.086  82.926  47.529  0.00  0.00      A     
ATOM    197  N   ALA A  14      36.552  83.357  49.676  0.00  0.00      A     
ATOM    198  HN  ALA A  14      36.339  83.209  50.638  0.00  0.00      A     
ATOM    199  CA  ALA A  14      37.722  84.159  49.388  0.00  0.00      A     
ATOM    200  HA  ALA A  14      37.430  84.922  48.681  0.00  0.00      A     
ATOM    201  CB  ALA A  14      38.178  84.846  50.681  0.00  0.00      A     
ATOM    202  HB1 ALA A  14      39.027  85.533  50.477  0.00  0.00      A     
ATOM    203  HB2 ALA A  14      38.489  84.090  51.433  0.00  0.00      A     
ATOM    204  HB3 ALA A  14      37.340  85.428  51.121  0.00  0.00      A     
ATOM    205  C   ALA A  14      38.908  83.409  48.760  0.00  0.00      A     
ATOM    206  O   ALA A  14      39.485  83.880  47.782  0.00  0.00      A     
ATOM    207  N   VAL A  15      39.286  82.208  49.265  0.00  0.00      A     
ATOM    208  HN  VAL A  15      38.798  81.831  50.048  0.00  0.00      A     
ATOM    209  CA  VAL A  15      40.370  81.391  48.698  0.00  0.00      A     
ATOM    210  HA  VAL A  15      41.266  81.993  48.678  0.00  0.00      A     
ATOM    211  CB  VAL A  15      40.681  80.149  49.546  0.00  0.00      A     
ATOM    212  HB  VAL A  15      39.737  79.584  49.700  0.00  0.00      A     
ATOM    213  CG1 VAL A  15      41.723  79.213  48.888  0.00  0.00      A     
ATOM    214 HG11 VAL A  15      41.377  78.832  47.904  0.00  0.00      A     
ATOM    215 HG12 VAL A  15      41.914  78.337  49.545  0.00  0.00      A     
ATOM    216 HG13 VAL A  15      42.695  79.734  48.756  0.00  0.00      A     
ATOM    217  CG2 VAL A  15      41.239  80.594  50.912  0.00  0.00      A     
ATOM    218 HG21 VAL A  15      40.538  81.288  51.422  0.00  0.00      A     
ATOM    219 HG22 VAL A  15      42.219  81.105  50.795  0.00  0.00      A     
ATOM    220 HG23 VAL A  15      41.406  79.714  51.570  0.00  0.00      A     
ATOM    221  C   VAL A  15      40.086  80.990  47.251  0.00  0.00      A     
ATOM    222  O   VAL A  15      40.942  81.130  46.375  0.00  0.00      A     
ATOM    223  N   ILE A  16      38.845  80.550  46.931  0.00  0.00      A     
ATOM    224  HN  ILE A  16      38.157  80.443  47.644  0.00  0.00      A     
ATOM    225  CA  ILE A  16      38.441  80.264  45.549  0.00  0.00      A     
ATOM    226  HA  ILE A  16      39.163  79.571  45.145  0.00  0.00      A     
ATOM    227  CB  ILE A  16      37.053  79.599  45.450  0.00  0.00      A     
ATOM    228  HB  ILE A  16      36.331  80.216  46.028  0.00  0.00      A     
ATOM    229  CG2 ILE A  16      36.545  79.536  43.982  0.00  0.00      A     
ATOM    230 HG21 ILE A  16      35.567  79.010  43.927  0.00  0.00      A     
ATOM    231 HG22 ILE A  16      37.269  78.986  43.344  0.00  0.00      A     
ATOM    232 HG23 ILE A  16      36.411  80.543  43.534  0.00  0.00      A     
ATOM    233  CG1 ILE A  16      37.076  78.181  46.094  0.00  0.00      A     
ATOM    234 HG11 ILE A  16      37.541  78.242  47.101  0.00  0.00      A     
ATOM    235 HG12 ILE A  16      36.026  77.854  46.256  0.00  0.00      A     
ATOM    236  CD  ILE A  16      37.800  77.106  45.260  0.00  0.00      A     
ATOM    237  HD1 ILE A  16      37.809  76.126  45.783  0.00  0.00      A     
ATOM    238  HD2 ILE A  16      38.851  77.401  45.057  0.00  0.00      A     
ATOM    239  HD3 ILE A  16      37.297  76.956  44.281  0.00  0.00      A     
ATOM    240  C   ILE A  16      38.543  81.497  44.658  0.00  0.00      A     
ATOM    241  O   ILE A  16      39.094  81.453  43.557  0.00  0.00      A     
ATOM    242  N   THR A  17      38.078  82.657  45.161  0.00  0.00      A     
ATOM    243  HN  THR A  17      37.654  82.664  46.063  0.00  0.00      A     
ATOM    244  CA  THR A  17      38.177  83.941  44.469  0.00  0.00      A     
ATOM    245  HA  THR A  17      37.683  83.836  43.514  0.00  0.00      A     
ATOM    246  CB  THR A  17      37.487  85.058  45.245  0.00  0.00      A     
ATOM    247  HB  THR A  17      37.938  85.164  46.255  0.00  0.00      A     
ATOM    248  OG1 THR A  17      36.100  84.782  45.403  0.00  0.00      A     
ATOM    249  HG1 THR A  17      36.013  84.110  46.082  0.00  0.00      A     
ATOM    250  CG2 THR A  17      37.582  86.399  44.497  0.00  0.00      A     
ATOM    251 HG21 THR A  17      37.029  87.184  45.055  0.00  0.00      A     
ATOM    252 HG22 THR A  17      37.141  86.305  43.482  0.00  0.00      A     
ATOM    253 HG23 THR A  17      38.634  86.738  44.382  0.00  0.00      A     
ATOM    254  C   THR A  17      39.612  84.376  44.190  0.00  0.00      A     
ATOM    255  O   THR A  17      39.964  84.788  43.086  0.00  0.00      A     
ATOM    256  N   TYR A  18      40.498  84.254  45.201  0.00  0.00      A     
ATOM    257  HN  TYR A  18      40.173  83.939  46.090  0.00  0.00      A     
ATOM    258  CA  TYR A  18      41.919  84.543  45.148  0.00  0.00      A     
ATOM    259  HA  TYR A  18      42.030  85.567  44.825  0.00  0.00      A     
ATOM    260  CB  TYR A  18      42.518  84.410  46.589  0.00  0.00      A     
ATOM    261  HB1 TYR A  18      42.097  85.205  47.240  0.00  0.00      A     
ATOM    262  HB2 TYR A  18      42.182  83.438  47.009  0.00  0.00      A     
ATOM    263  CG  TYR A  18      44.032  84.447  46.681  0.00  0.00      A     
ATOM    264  CD1 TYR A  18      44.738  85.657  46.817  0.00  0.00      A     
ATOM    265  HD1 TYR A  18      44.198  86.591  46.864  0.00  0.00      A     
ATOM    266  CE1 TYR A  18      46.142  85.659  46.887  0.00  0.00      A     
ATOM    267  HE1 TYR A  18      46.687  86.589  46.959  0.00  0.00      A     
ATOM    268  CZ  TYR A  18      46.849  84.454  46.862  0.00  0.00      A     
ATOM    269  OH  TYR A  18      48.257  84.457  46.886  0.00  0.00      A     
ATOM    270  HH  TYR A  18      48.541  83.555  47.049  0.00  0.00      A     
ATOM    271  CD2 TYR A  18      44.757  83.241  46.697  0.00  0.00      A     
ATOM    272  HD2 TYR A  18      44.223  82.305  46.621  0.00  0.00      A     
ATOM    273  CE2 TYR A  18      46.156  83.242  46.795  0.00  0.00      A     
ATOM    274  HE2 TYR A  18      46.693  82.306  46.801  0.00  0.00      A     
ATOM    275  C   TYR A  18      42.673  83.699  44.129  0.00  0.00      A     
ATOM    276  O   TYR A  18      43.537  84.194  43.408  0.00  0.00      A     
ATOM    277  N   TYR A  19      42.363  82.390  44.037  0.00  0.00      A     
ATOM    278  HN  TYR A  19      41.683  81.987  44.644  0.00  0.00      A     
ATOM    279  CA  TYR A  19      42.973  81.521  43.048  0.00  0.00      A     
ATOM    280  HA  TYR A  19      44.036  81.697  43.123  0.00  0.00      A     
ATOM    281  CB  TYR A  19      42.694  80.023  43.379  0.00  0.00      A     
ATOM    282  HB1 TYR A  19      42.964  79.822  44.438  0.00  0.00      A     
ATOM    283  HB2 TYR A  19      41.609  79.808  43.270  0.00  0.00      A     
ATOM    284  CG  TYR A  19      43.490  79.064  42.512  0.00  0.00      A     
ATOM    285  CD1 TYR A  19      42.885  77.910  41.985  0.00  0.00      A     
ATOM    286  HD1 TYR A  19      41.854  77.704  42.233  0.00  0.00      A     
ATOM    287  CE1 TYR A  19      43.601  77.035  41.148  0.00  0.00      A     
ATOM    288  HE1 TYR A  19      43.109  76.187  40.695  0.00  0.00      A     
ATOM    289  CZ  TYR A  19      44.962  77.265  40.913  0.00  0.00      A     
ATOM    290  OH  TYR A  19      45.745  76.411  40.118  0.00  0.00      A     
ATOM    291  HH  TYR A  19      45.211  75.651  39.875  0.00  0.00      A     
ATOM    292  CD2 TYR A  19      44.859  79.275  42.256  0.00  0.00      A     
ATOM    293  HD2 TYR A  19      45.366  80.145  42.646  0.00  0.00      A     
ATOM    294  CE2 TYR A  19      45.594  78.359  41.497  0.00  0.00      A     
ATOM    295  HE2 TYR A  19      46.656  78.492  41.354  0.00  0.00      A     
ATOM    296  C   TYR A  19      42.604  81.905  41.613  0.00  0.00      A     
ATOM    297  O   TYR A  19      43.465  81.967  40.732  0.00  0.00      A     
ATOM    298  N   ILE A  20      41.321  82.253  41.346  0.00  0.00      A     
ATOM    299  HN  ILE A  20      40.613  82.173  42.043  0.00  0.00      A     
ATOM    300  CA  ILE A  20      40.946  82.853  40.064  0.00  0.00      A     
ATOM    301  HA  ILE A  20      41.339  82.195  39.303  0.00  0.00      A     
ATOM    302  CB  ILE A  20      39.438  82.969  39.784  0.00  0.00      A     
ATOM    303  HB  ILE A  20      39.020  83.761  40.441  0.00  0.00      A     
ATOM    304  CG2 ILE A  20      39.214  83.372  38.296  0.00  0.00      A     
ATOM    305 HG21 ILE A  20      39.732  84.320  38.034  0.00  0.00      A     
ATOM    306 HG22 ILE A  20      38.135  83.526  38.078  0.00  0.00      A     
ATOM    307 HG23 ILE A  20      39.567  82.572  37.612  0.00  0.00      A     
ATOM    308  CG1 ILE A  20      38.653  81.668  40.089  0.00  0.00      A     
ATOM    309 HG11 ILE A  20      38.952  81.248  41.073  0.00  0.00      A     
ATOM    310 HG12 ILE A  20      38.904  80.894  39.332  0.00  0.00      A     
ATOM    311  CD  ILE A  20      37.135  81.915  40.109  0.00  0.00      A     
ATOM    312  HD1 ILE A  20      36.581  80.982  40.348  0.00  0.00      A     
ATOM    313  HD2 ILE A  20      36.774  82.290  39.128  0.00  0.00      A     
ATOM    314  HD3 ILE A  20      36.878  82.685  40.868  0.00  0.00      A     
ATOM    315  C   ILE A  20      41.641  84.205  39.850  0.00  0.00      A     
ATOM    316  O   ILE A  20      42.114  84.485  38.751  0.00  0.00      A     
ATOM    317  N   LEU A  21      41.783  85.065  40.891  0.00  0.00      A     
ATOM    318  HN  LEU A  21      41.364  84.845  41.768  0.00  0.00      A     
ATOM    319  CA  LEU A  21      42.530  86.325  40.797  0.00  0.00      A     
ATOM    320  HA  LEU A  21      42.081  86.902  40.002  0.00  0.00      A     
ATOM    321  CB  LEU A  21      42.461  87.166  42.112  0.00  0.00      A     
ATOM    322  HB1 LEU A  21      41.405  87.499  42.210  0.00  0.00      A     
ATOM    323  HB2 LEU A  21      42.670  86.510  42.984  0.00  0.00      A     
ATOM    324  CG  LEU A  21      43.377  88.423  42.246  0.00  0.00      A     
ATOM    325  HG  LEU A  21      43.643  88.793  41.233  0.00  0.00      A     
ATOM    326  CD1 LEU A  21      42.606  89.541  42.971  0.00  0.00      A     
ATOM    327 HD11 LEU A  21      43.247  90.442  43.081  0.00  0.00      A     
ATOM    328 HD12 LEU A  21      42.294  89.202  43.982  0.00  0.00      A     
ATOM    329 HD13 LEU A  21      41.686  89.819  42.414  0.00  0.00      A     
ATOM    330  CD2 LEU A  21      44.681  88.170  43.036  0.00  0.00      A     
ATOM    331 HD21 LEU A  21      45.296  89.093  43.096  0.00  0.00      A     
ATOM    332 HD22 LEU A  21      45.301  87.375  42.569  0.00  0.00      A     
ATOM    333 HD23 LEU A  21      44.444  87.853  44.074  0.00  0.00      A     
ATOM    334  C   LEU A  21      43.978  86.137  40.399  0.00  0.00      A     
ATOM    335  O   LEU A  21      44.456  86.757  39.454  0.00  0.00      A     
ATOM    336  N   VAL A  22      44.699  85.204  41.044  0.00  0.00      A     
ATOM    337  HN  VAL A  22      44.315  84.768  41.855  0.00  0.00      A     
ATOM    338  CA  VAL A  22      46.045  84.837  40.631  0.00  0.00      A     
ATOM    339  HA  VAL A  22      46.621  85.749  40.593  0.00  0.00      A     
ATOM    340  CB  VAL A  22      46.719  83.923  41.657  0.00  0.00      A     
ATOM    341  HB  VAL A  22      45.995  83.149  41.990  0.00  0.00      A     
ATOM    342  CG1 VAL A  22      47.983  83.220  41.112  0.00  0.00      A     
ATOM    343 HG11 VAL A  22      47.730  82.506  40.299  0.00  0.00      A     
ATOM    344 HG12 VAL A  22      48.477  82.650  41.927  0.00  0.00      A     
ATOM    345 HG13 VAL A  22      48.716  83.963  40.731  0.00  0.00      A     
ATOM    346  CG2 VAL A  22      47.101  84.818  42.851  0.00  0.00      A     
ATOM    347 HG21 VAL A  22      46.200  85.314  43.271  0.00  0.00      A     
ATOM    348 HG22 VAL A  22      47.823  85.600  42.532  0.00  0.00      A     
ATOM    349 HG23 VAL A  22      47.584  84.226  43.657  0.00  0.00      A     
ATOM    350  C   VAL A  22      46.092  84.289  39.217  0.00  0.00      A     
ATOM    351  O   VAL A  22      46.919  84.698  38.405  0.00  0.00      A     
ATOM    352  N   THR A  23      45.148  83.402  38.864  0.00  0.00      A     
ATOM    353  HN  THR A  23      44.493  83.108  39.556  0.00  0.00      A     
ATOM    354  CA  THR A  23      45.037  82.838  37.515  0.00  0.00      A     
ATOM    355  HA  THR A  23      45.984  82.376  37.280  0.00  0.00      A     
ATOM    356  CB  THR A  23      43.953  81.775  37.398  0.00  0.00      A     
ATOM    357  HB  THR A  23      42.950  82.215  37.586  0.00  0.00      A     
ATOM    358  OG1 THR A  23      44.189  80.753  38.351  0.00  0.00      A     
ATOM    359  HG1 THR A  23      44.006  81.124  39.217  0.00  0.00      A     
ATOM    360  CG2 THR A  23      43.958  81.095  36.019  0.00  0.00      A     
ATOM    361 HG21 THR A  23      43.810  81.831  35.200  0.00  0.00      A     
ATOM    362 HG22 THR A  23      43.146  80.340  35.954  0.00  0.00      A     
ATOM    363 HG23 THR A  23      44.913  80.551  35.852  0.00  0.00      A     
ATOM    364  C   THR A  23      44.787  83.878  36.442  0.00  0.00      A     
ATOM    365  O   THR A  23      45.436  83.897  35.404  0.00  0.00      A     
ATOM    366  N   THR A  24      43.859  84.811  36.698  0.00  0.00      A     
ATOM    367  HN  THR A  24      43.327  84.727  37.537  0.00  0.00      A     
ATOM    368  CA  THR A  24      43.537  85.964  35.864  0.00  0.00      A     
ATOM    369  HA  THR A  24      43.278  85.608  34.878  0.00  0.00      A     
ATOM    370  CB  THR A  24      42.327  86.683  36.455  0.00  0.00      A     
ATOM    371  HB  THR A  24      42.472  86.799  37.550  0.00  0.00      A     
ATOM    372  OG1 THR A  24      41.178  85.879  36.239  0.00  0.00      A     
ATOM    373  HG1 THR A  24      41.338  85.076  36.741  0.00  0.00      A     
ATOM    374  CG2 THR A  24      42.027  88.065  35.854  0.00  0.00      A     
ATOM    375 HG21 THR A  24      42.847  88.781  36.075  0.00  0.00      A     
ATOM    376 HG22 THR A  24      41.090  88.470  36.293  0.00  0.00      A     
ATOM    377 HG23 THR A  24      41.873  88.001  34.756  0.00  0.00      A     
ATOM    378  C   THR A  24      44.702  86.915  35.668  0.00  0.00      A     
ATOM    379  O   THR A  24      44.989  87.368  34.564  0.00  0.00      A     
ATOM    380  N   VAL A  25      45.443  87.207  36.752  0.00  0.00      A     
ATOM    381  HN  VAL A  25      45.171  86.847  37.641  0.00  0.00      A     
ATOM    382  CA  VAL A  25      46.586  88.109  36.763  0.00  0.00      A     
ATOM    383  HA  VAL A  25      46.310  88.988  36.199  0.00  0.00      A     
ATOM    384  CB  VAL A  25      46.846  88.560  38.208  0.00  0.00      A     
ATOM    385  HB  VAL A  25      46.774  87.666  38.863  0.00  0.00      A     
ATOM    386  CG1 VAL A  25      48.229  89.214  38.458  0.00  0.00      A     
ATOM    387 HG11 VAL A  25      48.330  89.533  39.517  0.00  0.00      A     
ATOM    388 HG12 VAL A  25      48.357  90.110  37.814  0.00  0.00      A     
ATOM    389 HG13 VAL A  25      49.057  88.506  38.237  0.00  0.00      A     
ATOM    390  CG2 VAL A  25      45.717  89.544  38.585  0.00  0.00      A     
ATOM    391 HG21 VAL A  25      45.852  89.890  39.632  0.00  0.00      A     
ATOM    392 HG22 VAL A  25      44.717  89.069  38.497  0.00  0.00      A     
ATOM    393 HG23 VAL A  25      45.718  90.427  37.910  0.00  0.00      A     
ATOM    394  C   VAL A  25      47.841  87.564  36.077  0.00  0.00      A     
ATOM    395  O   VAL A  25      48.695  88.323  35.623  0.00  0.00      A     
ATOM    396  N   LEU A  26      48.013  86.235  35.947  0.00  0.00      A     
ATOM    397  HN  LEU A  26      47.368  85.603  36.370  0.00  0.00      A     
ATOM    398  CA  LEU A  26      49.170  85.676  35.255  0.00  0.00      A     
ATOM    399  HA  LEU A  26      50.030  86.121  35.733  0.00  0.00      A     
ATOM    400  CB  LEU A  26      49.271  84.155  35.522  0.00  0.00      A     
ATOM    401  HB1 LEU A  26      48.263  83.712  35.373  0.00  0.00      A     
ATOM    402  HB2 LEU A  26      49.952  83.663  34.795  0.00  0.00      A     
ATOM    403  CG  LEU A  26      49.776  83.862  36.955  0.00  0.00      A     
ATOM    404  HG  LEU A  26      49.255  84.557  37.648  0.00  0.00      A     
ATOM    405  CD1 LEU A  26      49.440  82.434  37.391  0.00  0.00      A     
ATOM    406 HD11 LEU A  26      48.344  82.267  37.312  0.00  0.00      A     
ATOM    407 HD12 LEU A  26      49.754  82.266  38.443  0.00  0.00      A     
ATOM    408 HD13 LEU A  26      49.970  81.699  36.748  0.00  0.00      A     
ATOM    409  CD2 LEU A  26      51.288  84.098  37.088  0.00  0.00      A     
ATOM    410 HD21 LEU A  26      51.539  85.132  36.770  0.00  0.00      A     
ATOM    411 HD22 LEU A  26      51.846  83.387  36.442  0.00  0.00      A     
ATOM    412 HD23 LEU A  26      51.616  83.939  38.137  0.00  0.00      A     
ATOM    413  C   LEU A  26      49.389  86.020  33.763  0.00  0.00      A     
ATOM    414  O   LEU A  26      50.508  86.417  33.453  0.00  0.00      A     
ATOM    415  N   PRO A  27      48.447  85.976  32.807  0.00  0.00      A     
ATOM    416  CD  PRO A  27      47.266  85.114  32.850  0.00  0.00      A     
ATOM    417  HD1 PRO A  27      47.584  84.060  32.698  0.00  0.00      A     
ATOM    418  HD2 PRO A  27      46.718  85.194  33.813  0.00  0.00      A     
ATOM    419  CA  PRO A  27      48.677  86.494  31.452  0.00  0.00      A     
ATOM    420  HA  PRO A  27      49.639  86.164  31.091  0.00  0.00      A     
ATOM    421  CB  PRO A  27      47.488  85.951  30.624  0.00  0.00      A     
ATOM    422  HB1 PRO A  27      47.115  86.673  29.867  0.00  0.00      A     
ATOM    423  HB2 PRO A  27      47.815  85.043  30.074  0.00  0.00      A     
ATOM    424  CG  PRO A  27      46.421  85.589  31.667  0.00  0.00      A     
ATOM    425  HG1 PRO A  27      45.699  84.825  31.308  0.00  0.00      A     
ATOM    426  HG2 PRO A  27      45.842  86.489  31.964  0.00  0.00      A     
ATOM    427  C   PRO A  27      48.666  88.008  31.423  0.00  0.00      A     
ATOM    428  O   PRO A  27      49.065  88.608  30.430  0.00  0.00      A     
ATOM    429  N   LEU A  28      48.120  88.639  32.466  0.00  0.00      A     
ATOM    430  HN  LEU A  28      47.813  88.100  33.246  0.00  0.00      A     
ATOM    431  CA  LEU A  28      47.824  90.052  32.464  0.00  0.00      A     
ATOM    432  HA  LEU A  28      47.558  90.367  31.466  0.00  0.00      A     
ATOM    433  CB  LEU A  28      46.627  90.228  33.420  0.00  0.00      A     
ATOM    434  HB1 LEU A  28      46.942  89.838  34.411  0.00  0.00      A     
ATOM    435  HB2 LEU A  28      45.798  89.577  33.071  0.00  0.00      A     
ATOM    436  CG  LEU A  28      46.076  91.649  33.629  0.00  0.00      A     
ATOM    437  HG  LEU A  28      46.908  92.346  33.866  0.00  0.00      A     
ATOM    438  CD1 LEU A  28      45.331  92.166  32.388  0.00  0.00      A     
ATOM    439 HD11 LEU A  28      46.016  92.222  31.515  0.00  0.00      A     
ATOM    440 HD12 LEU A  28      44.911  93.177  32.577  0.00  0.00      A     
ATOM    441 HD13 LEU A  28      44.484  91.493  32.137  0.00  0.00      A     
ATOM    442  CD2 LEU A  28      45.141  91.612  34.843  0.00  0.00      A     
ATOM    443 HD21 LEU A  28      45.696  91.258  35.738  0.00  0.00      A     
ATOM    444 HD22 LEU A  28      44.297  90.916  34.649  0.00  0.00      A     
ATOM    445 HD23 LEU A  28      44.722  92.621  35.049  0.00  0.00      A     
ATOM    446  C   LEU A  28      48.981  90.912  32.947  0.00  0.00      A     
ATOM    447  O   LEU A  28      49.131  92.069  32.556  0.00  0.00      A     
ATOM    448  N   TYR A  29      49.832  90.366  33.833  0.00  0.00      A     
ATOM    449  HN  TYR A  29      49.693  89.428  34.139  0.00  0.00      A     
ATOM    450  CA  TYR A  29      50.864  91.124  34.504  0.00  0.00      A     
ATOM    451  HA  TYR A  29      50.986  92.083  34.021  0.00  0.00      A     
ATOM    452  CB  TYR A  29      50.424  91.381  35.974  0.00  0.00      A     
ATOM    453  HB1 TYR A  29      49.485  91.976  35.972  0.00  0.00      A     
ATOM    454  HB2 TYR A  29      50.203  90.406  36.458  0.00  0.00      A     
ATOM    455  CG  TYR A  29      51.454  92.113  36.795  0.00  0.00      A     
ATOM    456  CD1 TYR A  29      51.561  93.511  36.722  0.00  0.00      A     
ATOM    457  HD1 TYR A  29      50.910  94.061  36.059  0.00  0.00      A     
ATOM    458  CE1 TYR A  29      52.509  94.193  37.501  0.00  0.00      A     
ATOM    459  HE1 TYR A  29      52.583  95.268  37.433  0.00  0.00      A     
ATOM    460  CZ  TYR A  29      53.349  93.475  38.360  0.00  0.00      A     
ATOM    461  OH  TYR A  29      54.301  94.137  39.156  0.00  0.00      A     
ATOM    462  HH  TYR A  29      54.274  95.068  38.924  0.00  0.00      A     
ATOM    463  CD2 TYR A  29      52.299  91.406  37.664  0.00  0.00      A     
ATOM    464  HD2 TYR A  29      52.224  90.329  37.700  0.00  0.00      A     
ATOM    465  CE2 TYR A  29      53.247  92.084  38.442  0.00  0.00      A     
ATOM    466  HE2 TYR A  29      53.915  91.547  39.099  0.00  0.00      A     
ATOM    467  C   TYR A  29      52.213  90.424  34.403  0.00  0.00      A     
ATOM    468  O   TYR A  29      52.427  89.345  34.956  0.00  0.00      A     
ATOM    469  N   GLN A  30      53.170  91.058  33.696  0.00  0.00      A     
ATOM    470  HN  GLN A  30      52.967  91.941  33.282  0.00  0.00      A     
ATOM    471  CA  GLN A  30      54.538  90.592  33.534  0.00  0.00      A     
ATOM    472  HA  GLN A  30      54.491  89.590  33.134  0.00  0.00      A     
ATOM    473  CB  GLN A  30      55.296  91.506  32.534  0.00  0.00      A     
ATOM    474  HB1 GLN A  30      56.311  91.085  32.370  0.00  0.00      A     
ATOM    475  HB2 GLN A  30      55.422  92.518  32.977  0.00  0.00      A     
ATOM    476  CG  GLN A  30      54.618  91.659  31.144  0.00  0.00      A     
ATOM    477  HG1 GLN A  30      55.319  92.183  30.458  0.00  0.00      A     
ATOM    478  HG2 GLN A  30      53.698  92.278  31.219  0.00  0.00      A     
ATOM    479  CD  GLN A  30      54.282  90.314  30.492  0.00  0.00      A     
ATOM    480  OE1 GLN A  30      55.174  89.622  30.001  0.00  0.00      A     
ATOM    481  NE2 GLN A  30      52.989  89.929  30.462  0.00  0.00      A     
ATOM    482 HE21 GLN A  30      52.274  90.484  30.887  0.00  0.00      A     
ATOM    483 HE22 GLN A  30      52.786  89.049  30.032  0.00  0.00      A     
ATOM    484  C   GLN A  30      55.292  90.506  34.865  0.00  0.00      A     
ATOM    485  O   GLN A  30      55.088  91.310  35.771  0.00  0.00      A     
ATOM    486  N   LYS A  31      56.167  89.498  35.051  0.00  0.00      A     
ATOM    487  HN  LYS A  31      56.403  88.879  34.306  0.00  0.00      A     
ATOM    488  CA  LYS A  31      56.713  89.213  36.369  0.00  0.00      A     
ATOM    489  HA  LYS A  31      56.508  90.038  37.035  0.00  0.00      A     
ATOM    490  CB  LYS A  31      56.093  87.926  36.990  0.00  0.00      A     
ATOM    491  HB1 LYS A  31      56.450  87.835  38.038  0.00  0.00      A     
ATOM    492  HB2 LYS A  31      56.460  87.032  36.443  0.00  0.00      A     
ATOM    493  CG  LYS A  31      54.556  87.927  36.932  0.00  0.00      A     
ATOM    494  HG1 LYS A  31      54.251  87.970  35.865  0.00  0.00      A     
ATOM    495  HG2 LYS A  31      54.158  88.858  37.389  0.00  0.00      A     
ATOM    496  CD  LYS A  31      53.882  86.665  37.501  0.00  0.00      A     
ATOM    497  HD1 LYS A  31      52.788  86.776  37.346  0.00  0.00      A     
ATOM    498  HD2 LYS A  31      54.204  85.798  36.885  0.00  0.00      A     
ATOM    499  CE  LYS A  31      54.182  86.361  38.967  0.00  0.00      A     
ATOM    500  HE1 LYS A  31      53.619  85.465  39.305  0.00  0.00      A     
ATOM    501  HE2 LYS A  31      55.268  86.181  39.119  0.00  0.00      A     
ATOM    502  NZ  LYS A  31      53.771  87.519  39.788  0.00  0.00      A     
ATOM    503  HZ1 LYS A  31      54.012  87.369  40.789  0.00  0.00      A     
ATOM    504  HZ2 LYS A  31      52.746  87.664  39.687  0.00  0.00      A     
ATOM    505  HZ3 LYS A  31      54.259  88.361  39.424  0.00  0.00      A     
ATOM    506  C   LYS A  31      58.221  89.077  36.339  0.00  0.00      A     
ATOM    507  O   LYS A  31      58.797  88.517  35.416  0.00  0.00      A     
ATOM    508  N   SER A  32      58.899  89.583  37.391  0.00  0.00      A     
ATOM    509  HN  SER A  32      58.442  90.152  38.070  0.00  0.00      A     
ATOM    510  CA  SER A  32      60.348  89.529  37.579  0.00  0.00      A     
ATOM    511  HA  SER A  32      60.807  90.042  36.747  0.00  0.00      A     
ATOM    512  CB  SER A  32      60.750  90.212  38.913  0.00  0.00      A     
ATOM    513  HB1 SER A  32      60.524  89.555  39.781  0.00  0.00      A     
ATOM    514  HB2 SER A  32      61.840  90.424  38.925  0.00  0.00      A     
ATOM    515  OG  SER A  32      60.009  91.420  39.097  0.00  0.00      A     
ATOM    516  HG1 SER A  32      60.475  92.125  38.641  0.00  0.00      A     
ATOM    517  C   SER A  32      60.910  88.116  37.606  0.00  0.00      A     
ATOM    518  O   SER A  32      61.977  87.842  37.071  0.00  0.00      A     
ATOM    519  N   VAL A  33      60.177  87.175  38.233  0.00  0.00      A     
ATOM    520  HN  VAL A  33      59.324  87.427  38.685  0.00  0.00      A     
ATOM    521  CA  VAL A  33      60.425  85.754  38.070  0.00  0.00      A     
ATOM    522  HA  VAL A  33      61.421  85.588  37.687  0.00  0.00      A     
ATOM    523  CB  VAL A  33      60.261  84.959  39.367  0.00  0.00      A     
ATOM    524  HB  VAL A  33      59.237  85.099  39.774  0.00  0.00      A     
ATOM    525  CG1 VAL A  33      60.491  83.449  39.120  0.00  0.00      A     
ATOM    526 HG11 VAL A  33      59.718  83.017  38.449  0.00  0.00      A     
ATOM    527 HG12 VAL A  33      60.451  82.896  40.084  0.00  0.00      A     
ATOM    528 HG13 VAL A  33      61.492  83.273  38.670  0.00  0.00      A     
ATOM    529  CG2 VAL A  33      61.279  85.478  40.401  0.00  0.00      A     
ATOM    530 HG21 VAL A  33      61.100  86.546  40.646  0.00  0.00      A     
ATOM    531 HG22 VAL A  33      62.313  85.375  40.009  0.00  0.00      A     
ATOM    532 HG23 VAL A  33      61.208  84.891  41.342  0.00  0.00      A     
ATOM    533  C   VAL A  33      59.436  85.272  37.024  0.00  0.00      A     
ATOM    534  O   VAL A  33      58.224  85.265  37.254  0.00  0.00      A     
ATOM    535  N   TRP A  34      59.942  84.897  35.837  0.00  0.00      A     
ATOM    536  HN  TRP A  34      60.924  84.913  35.667  0.00  0.00      A     
ATOM    537  CA  TRP A  34      59.132  84.533  34.700  0.00  0.00      A     
ATOM    538  HA  TRP A  34      58.087  84.523  34.974  0.00  0.00      A     
ATOM    539  CB  TRP A  34      59.346  85.538  33.536  0.00  0.00      A     
ATOM    540  HB1 TRP A  34      60.377  85.439  33.134  0.00  0.00      A     
ATOM    541  HB2 TRP A  34      59.260  86.567  33.945  0.00  0.00      A     
ATOM    542  CG  TRP A  34      58.353  85.398  32.424  0.00  0.00      A     
ATOM    543  CD1 TRP A  34      58.537  84.791  31.212  0.00  0.00      A     
ATOM    544  HD1 TRP A  34      59.463  84.326  30.906  0.00  0.00      A     
ATOM    545  NE1 TRP A  34      57.338  84.739  30.537  0.00  0.00      A     
ATOM    546  HE1 TRP A  34      57.121  84.119  29.815  0.00  0.00      A     
ATOM    547  CE2 TRP A  34      56.369  85.337  31.286  0.00  0.00      A     
ATOM    548  CD2 TRP A  34      56.967  85.767  32.491  0.00  0.00      A     
ATOM    549  CE3 TRP A  34      56.190  86.395  33.462  0.00  0.00      A     
ATOM    550  HE3 TRP A  34      56.652  86.726  34.381  0.00  0.00      A     
ATOM    551  CZ3 TRP A  34      54.830  86.590  33.210  0.00  0.00      A     
ATOM    552  HZ3 TRP A  34      54.197  87.086  33.930  0.00  0.00      A     
ATOM    553  CZ2 TRP A  34      55.017  85.520  31.038  0.00  0.00      A     
ATOM    554  HZ2 TRP A  34      54.563  85.202  30.111  0.00  0.00      A     
ATOM    555  CH2 TRP A  34      54.253  86.162  32.018  0.00  0.00      A     
ATOM    556  HH2 TRP A  34      53.200  86.337  31.852  0.00  0.00      A     
ATOM    557  C   TRP A  34      59.498  83.129  34.249  0.00  0.00      A     
ATOM    558  O   TRP A  34      60.664  82.792  34.064  0.00  0.00      A     
ATOM    559  N   THR A  35      58.490  82.260  34.082  0.00  0.00      A     
ATOM    560  HN  THR A  35      57.540  82.523  34.230  0.00  0.00      A     
ATOM    561  CA  THR A  35      58.630  80.950  33.466  0.00  0.00      A     
ATOM    562  HA  THR A  35      59.442  80.432  33.955  0.00  0.00      A     
ATOM    563  CB  THR A  35      57.363  80.114  33.609  0.00  0.00      A     
ATOM    564  HB  THR A  35      57.360  79.225  32.943  0.00  0.00      A     
ATOM    565  OG1 THR A  35      56.215  80.920  33.363  0.00  0.00      A     
ATOM    566  HG1 THR A  35      56.276  81.166  32.437  0.00  0.00      A     
ATOM    567  CG2 THR A  35      57.267  79.621  35.059  0.00  0.00      A     
ATOM    568 HG21 THR A  35      58.151  78.996  35.311  0.00  0.00      A     
ATOM    569 HG22 THR A  35      56.359  78.992  35.181  0.00  0.00      A     
ATOM    570 HG23 THR A  35      57.209  80.476  35.765  0.00  0.00      A     
ATOM    571  C   THR A  35      58.970  81.009  31.988  0.00  0.00      A     
ATOM    572  O   THR A  35      58.432  81.821  31.242  0.00  0.00      A     
ATOM    573  N   GLN A  36      59.822  80.094  31.505  0.00  0.00      A     
ATOM    574  HN  GLN A  36      60.263  79.416  32.087  0.00  0.00      A     
ATOM    575  CA  GLN A  36      59.907  79.810  30.092  0.00  0.00      A     
ATOM    576  HA  GLN A  36      59.143  80.353  29.554  0.00  0.00      A     
ATOM    577  CB  GLN A  36      61.326  80.076  29.524  0.00  0.00      A     
ATOM    578  HB1 GLN A  36      62.052  79.355  29.956  0.00  0.00      A     
ATOM    579  HB2 GLN A  36      61.631  81.083  29.879  0.00  0.00      A     
ATOM    580  CG  GLN A  36      61.408  80.066  27.976  0.00  0.00      A     
ATOM    581  HG1 GLN A  36      61.389  79.010  27.631  0.00  0.00      A     
ATOM    582  HG2 GLN A  36      62.354  80.530  27.624  0.00  0.00      A     
ATOM    583  CD  GLN A  36      60.212  80.748  27.307  0.00  0.00      A     
ATOM    584  OE1 GLN A  36      59.316  80.101  26.772  0.00  0.00      A     
ATOM    585  NE2 GLN A  36      60.171  82.097  27.356  0.00  0.00      A     
ATOM    586 HE21 GLN A  36      60.876  82.601  27.855  0.00  0.00      A     
ATOM    587 HE22 GLN A  36      59.370  82.533  26.945  0.00  0.00      A     
ATOM    588  C   GLN A  36      59.533  78.347  30.064  0.00  0.00      A     
ATOM    589  O   GLN A  36      60.049  77.574  30.866  0.00  0.00      A     
ATOM    590  N   GLU A  37      58.531  77.991  29.242  0.00  0.00      A     
ATOM    591  HN  GLU A  37      58.289  78.555  28.456  0.00  0.00      A     
ATOM    592  CA  GLU A  37      57.459  77.131  29.713  0.00  0.00      A     
ATOM    593  HA  GLU A  37      57.808  76.489  30.509  0.00  0.00      A     
ATOM    594  CB  GLU A  37      56.941  76.234  28.555  0.00  0.00      A     
ATOM    595  HB1 GLU A  37      57.763  75.537  28.284  0.00  0.00      A     
ATOM    596  HB2 GLU A  37      56.757  76.870  27.663  0.00  0.00      A     
ATOM    597  CG  GLU A  37      55.677  75.385  28.836  0.00  0.00      A     
ATOM    598  HG1 GLU A  37      54.800  76.015  29.097  0.00  0.00      A     
ATOM    599  HG2 GLU A  37      55.423  74.807  27.922  0.00  0.00      A     
ATOM    600  CD  GLU A  37      55.882  74.378  29.971  0.00  0.00      A     
ATOM    601  OE1 GLU A  37      56.007  74.833  31.137  0.00  0.00      A     
ATOM    602  OE2 GLU A  37      55.898  73.158  29.671  0.00  0.00      A     
ATOM    603  C   GLU A  37      56.373  78.033  30.312  0.00  0.00      A     
ATOM    604  O   GLU A  37      56.287  79.222  29.981  0.00  0.00      A     
ATOM    605  N   GLN A  38      55.529  77.526  31.224  0.00  0.00      A     
ATOM    606  HN  GLN A  38      55.604  76.555  31.438  0.00  0.00      A     
ATOM    607  CA  GLN A  38      54.441  78.300  31.793  0.00  0.00      A     
ATOM    608  HA  GLN A  38      54.752  79.333  31.746  0.00  0.00      A     
ATOM    609  CB  GLN A  38      53.125  78.153  30.971  0.00  0.00      A     
ATOM    610  HB1 GLN A  38      52.230  78.200  31.628  0.00  0.00      A     
ATOM    611  HB2 GLN A  38      53.115  77.145  30.504  0.00  0.00      A     
ATOM    612  CG  GLN A  38      52.941  79.249  29.896  0.00  0.00      A     
ATOM    613  HG1 GLN A  38      51.934  79.146  29.437  0.00  0.00      A     
ATOM    614  HG2 GLN A  38      53.712  79.132  29.105  0.00  0.00      A     
ATOM    615  CD  GLN A  38      53.043  80.632  30.543  0.00  0.00      A     
ATOM    616  OE1 GLN A  38      52.381  80.923  31.542  0.00  0.00      A     
ATOM    617  NE2 GLN A  38      53.930  81.503  30.020  0.00  0.00      A     
ATOM    618 HE21 GLN A  38      53.965  82.412  30.435  0.00  0.00      A     
ATOM    619 HE22 GLN A  38      54.631  81.154  29.399  0.00  0.00      A     
ATOM    620  C   GLN A  38      54.187  78.176  33.284  0.00  0.00      A     
ATOM    621  O   GLN A  38      54.669  77.306  34.006  0.00  0.00      A     
ATOM    622  N   ALA A  39      53.415  79.140  33.827  0.00  0.00      A     
ATOM    623  HN  ALA A  39      53.058  79.864  33.242  0.00  0.00      A     
ATOM    624  CA  ALA A  39      53.070  79.165  35.229  0.00  0.00      A     
ATOM    625  HA  ALA A  39      53.992  79.085  35.786  0.00  0.00      A     
ATOM    626  CB  ALA A  39      52.387  80.500  35.588  0.00  0.00      A     
ATOM    627  HB1 ALA A  39      53.061  81.341  35.316  0.00  0.00      A     
ATOM    628  HB2 ALA A  39      52.164  80.557  36.674  0.00  0.00      A     
ATOM    629  HB3 ALA A  39      51.445  80.619  35.011  0.00  0.00      A     
ATOM    630  C   ALA A  39      52.191  77.978  35.626  0.00  0.00      A     
ATOM    631  O   ALA A  39      51.106  77.774  35.084  0.00  0.00      A     
ATOM    632  N   LEU A  40      52.642  77.145  36.593  0.00  0.00      A     
ATOM    633  HN  LEU A  40      53.535  77.300  37.008  0.00  0.00      A     
ATOM    634  CA  LEU A  40      52.010  75.871  36.920  0.00  0.00      A     
ATOM    635  HA  LEU A  40      51.954  75.314  35.997  0.00  0.00      A     
ATOM    636  CB  LEU A  40      52.897  75.044  37.902  0.00  0.00      A     
ATOM    637  HB1 LEU A  40      53.950  75.088  37.549  0.00  0.00      A     
ATOM    638  HB2 LEU A  40      52.879  75.514  38.909  0.00  0.00      A     
ATOM    639  CG  LEU A  40      52.484  73.551  37.995  0.00  0.00      A     
ATOM    640  HG  LEU A  40      51.374  73.506  37.949  0.00  0.00      A     
ATOM    641  CD1 LEU A  40      53.032  72.744  36.805  0.00  0.00      A     
ATOM    642 HD11 LEU A  40      52.784  73.234  35.838  0.00  0.00      A     
ATOM    643 HD12 LEU A  40      52.605  71.718  36.797  0.00  0.00      A     
ATOM    644 HD13 LEU A  40      54.136  72.638  36.869  0.00  0.00      A     
ATOM    645  CD2 LEU A  40      52.890  72.868  39.314  0.00  0.00      A     
ATOM    646 HD21 LEU A  40      52.513  73.438  40.190  0.00  0.00      A     
ATOM    647 HD22 LEU A  40      53.993  72.761  39.392  0.00  0.00      A     
ATOM    648 HD23 LEU A  40      52.461  71.844  39.354  0.00  0.00      A     
ATOM    649  C   LEU A  40      50.560  76.019  37.402  0.00  0.00      A     
ATOM    650  O   LEU A  40      49.691  75.221  37.071  0.00  0.00      A     
ATOM    651  N   LEU A  41      50.261  77.091  38.161  0.00  0.00      A     
ATOM    652  HN  LEU A  41      50.988  77.716  38.434  0.00  0.00      A     
ATOM    653  CA  LEU A  41      48.924  77.463  38.606  0.00  0.00      A     
ATOM    654  HA  LEU A  41      48.534  76.689  39.252  0.00  0.00      A     
ATOM    655  CB  LEU A  41      49.039  78.825  39.363  0.00  0.00      A     
ATOM    656  HB1 LEU A  41      48.035  79.145  39.715  0.00  0.00      A     
ATOM    657  HB2 LEU A  41      49.374  79.610  38.650  0.00  0.00      A     
ATOM    658  CG  LEU A  41      50.043  78.805  40.546  0.00  0.00      A     
ATOM    659  HG  LEU A  41      50.984  78.324  40.205  0.00  0.00      A     
ATOM    660  CD1 LEU A  41      50.442  80.218  41.004  0.00  0.00      A     
ATOM    661 HD11 LEU A  41      50.798  80.829  40.147  0.00  0.00      A     
ATOM    662 HD12 LEU A  41      51.256  80.154  41.757  0.00  0.00      A     
ATOM    663 HD13 LEU A  41      49.581  80.730  41.484  0.00  0.00      A     
ATOM    664  CD2 LEU A  41      49.525  77.980  41.736  0.00  0.00      A     
ATOM    665 HD21 LEU A  41      49.188  76.973  41.409  0.00  0.00      A     
ATOM    666 HD22 LEU A  41      48.673  78.491  42.233  0.00  0.00      A     
ATOM    667 HD23 LEU A  41      50.323  77.854  42.499  0.00  0.00      A     
ATOM    668  C   LEU A  41      47.930  77.664  37.464  0.00  0.00      A     
ATOM    669  O   LEU A  41      46.863  77.065  37.396  0.00  0.00      A     
ATOM    670  N   PHE A  42      48.317  78.499  36.485  0.00  0.00      A     
ATOM    671  HN  PHE A  42      49.220  78.918  36.539  0.00  0.00      A     
ATOM    672  CA  PHE A  42      47.563  78.740  35.273  0.00  0.00      A     
ATOM    673  HA  PHE A  42      46.553  79.013  35.542  0.00  0.00      A     
ATOM    674  CB  PHE A  42      48.254  79.906  34.518  0.00  0.00      A     
ATOM    675  HB1 PHE A  42      48.348  80.780  35.198  0.00  0.00      A     
ATOM    676  HB2 PHE A  42      49.284  79.624  34.210  0.00  0.00      A     
ATOM    677  CG  PHE A  42      47.477  80.339  33.300  0.00  0.00      A     
ATOM    678  CD1 PHE A  42      47.773  79.860  32.011  0.00  0.00      A     
ATOM    679  HD1 PHE A  42      48.544  79.116  31.880  0.00  0.00      A     
ATOM    680  CE1 PHE A  42      47.072  80.347  30.896  0.00  0.00      A     
ATOM    681  HE1 PHE A  42      47.301  79.976  29.908  0.00  0.00      A     
ATOM    682  CZ  PHE A  42      46.080  81.326  31.065  0.00  0.00      A     
ATOM    683  HZ  PHE A  42      45.548  81.718  30.211  0.00  0.00      A     
ATOM    684  CD2 PHE A  42      46.468  81.299  33.451  0.00  0.00      A     
ATOM    685  HD2 PHE A  42      46.235  81.668  34.438  0.00  0.00      A     
ATOM    686  CE2 PHE A  42      45.776  81.800  32.345  0.00  0.00      A     
ATOM    687  HE2 PHE A  42      45.025  82.563  32.487  0.00  0.00      A     
ATOM    688  C   PHE A  42      47.465  77.504  34.388  0.00  0.00      A     
ATOM    689  O   PHE A  42      46.402  77.144  33.892  0.00  0.00      A     
ATOM    690  N   SER A  43      48.601  76.804  34.183  0.00  0.00      A     
ATOM    691  HN  SER A  43      49.452  77.099  34.610  0.00  0.00      A     
ATOM    692  CA  SER A  43      48.664  75.650  33.289  0.00  0.00      A     
ATOM    693  HA  SER A  43      48.279  75.971  32.332  0.00  0.00      A     
ATOM    694  CB  SER A  43      50.102  75.116  33.065  0.00  0.00      A     
ATOM    695  HB1 SER A  43      50.507  74.591  33.957  0.00  0.00      A     
ATOM    696  HB2 SER A  43      50.111  74.384  32.229  0.00  0.00      A     
ATOM    697  OG  SER A  43      50.963  76.199  32.720  0.00  0.00      A     
ATOM    698  HG1 SER A  43      51.120  76.716  33.513  0.00  0.00      A     
ATOM    699  C   SER A  43      47.790  74.510  33.765  0.00  0.00      A     
ATOM    700  O   SER A  43      47.031  73.904  33.013  0.00  0.00      A     
ATOM    701  N   LEU A  44      47.830  74.237  35.080  0.00  0.00      A     
ATOM    702  HN  LEU A  44      48.450  74.728  35.688  0.00  0.00      A     
ATOM    703  CA  LEU A  44      47.041  73.189  35.684  0.00  0.00      A     
ATOM    704  HA  LEU A  44      46.739  72.485  34.922  0.00  0.00      A     
ATOM    705  CB  LEU A  44      47.828  72.415  36.769  0.00  0.00      A     
ATOM    706  HB1 LEU A  44      48.058  73.102  37.611  0.00  0.00      A     
ATOM    707  HB2 LEU A  44      47.181  71.606  37.171  0.00  0.00      A     
ATOM    708  CG  LEU A  44      49.152  71.753  36.328  0.00  0.00      A     
ATOM    709  HG  LEU A  44      49.886  72.559  36.112  0.00  0.00      A     
ATOM    710  CD1 LEU A  44      49.673  70.929  37.517  0.00  0.00      A     
ATOM    711 HD11 LEU A  44      49.749  71.565  38.425  0.00  0.00      A     
ATOM    712 HD12 LEU A  44      50.673  70.499  37.296  0.00  0.00      A     
ATOM    713 HD13 LEU A  44      48.979  70.089  37.735  0.00  0.00      A     
ATOM    714  CD2 LEU A  44      49.039  70.874  35.064  0.00  0.00      A     
ATOM    715 HD21 LEU A  44      48.701  71.463  34.185  0.00  0.00      A     
ATOM    716 HD22 LEU A  44      48.332  70.032  35.224  0.00  0.00      A     
ATOM    717 HD23 LEU A  44      50.029  70.434  34.815  0.00  0.00      A     
ATOM    718  C   LEU A  44      45.765  73.718  36.318  0.00  0.00      A     
ATOM    719  O   LEU A  44      45.200  73.057  37.195  0.00  0.00      A     
ATOM    720  N   PHE A  45      45.267  74.908  35.908  0.00  0.00      A     
ATOM    721  HN  PHE A  45      45.741  75.448  35.217  0.00  0.00      A     
ATOM    722  CA  PHE A  45      44.088  75.529  36.489  0.00  0.00      A     
ATOM    723  HA  PHE A  45      44.367  75.776  37.502  0.00  0.00      A     
ATOM    724  CB  PHE A  45      43.751  76.893  35.822  0.00  0.00      A     
ATOM    725  HB1 PHE A  45      43.638  76.785  34.722  0.00  0.00      A     
ATOM    726  HB2 PHE A  45      44.591  77.600  35.995  0.00  0.00      A     
ATOM    727  CG  PHE A  45      42.490  77.491  36.408  0.00  0.00      A     
ATOM    728  CD1 PHE A  45      42.547  78.082  37.677  0.00  0.00      A     
ATOM    729  HD1 PHE A  45      43.488  78.104  38.207  0.00  0.00      A     
ATOM    730  CE1 PHE A  45      41.407  78.643  38.261  0.00  0.00      A     
ATOM    731  HE1 PHE A  45      41.484  79.128  39.223  0.00  0.00      A     
ATOM    732  CZ  PHE A  45      40.174  78.557  37.599  0.00  0.00      A     
ATOM    733  HZ  PHE A  45      39.283  78.959  38.058  0.00  0.00      A     
ATOM    734  CD2 PHE A  45      41.246  77.405  35.756  0.00  0.00      A     
ATOM    735  HD2 PHE A  45      41.177  76.914  34.796  0.00  0.00      A     
ATOM    736  CE2 PHE A  45      40.087  77.910  36.361  0.00  0.00      A     
ATOM    737  HE2 PHE A  45      39.126  77.800  35.879  0.00  0.00      A     
ATOM    738  C   PHE A  45      42.878  74.604  36.651  0.00  0.00      A     
ATOM    739  O   PHE A  45      42.520  74.255  37.763  0.00  0.00      A     
ATOM    740  N   TRP A  46      42.246  74.100  35.573  0.00  0.00      A     
ATOM    741  HN  TRP A  46      42.559  74.322  34.653  0.00  0.00      A     
ATOM    742  CA  TRP A  46      41.055  73.267  35.724  0.00  0.00      A     
ATOM    743  HA  TRP A  46      40.366  73.860  36.307  0.00  0.00      A     
ATOM    744  CB  TRP A  46      40.295  73.055  34.388  0.00  0.00      A     
ATOM    745  HB1 TRP A  46      40.937  72.493  33.677  0.00  0.00      A     
ATOM    746  HB2 TRP A  46      39.397  72.428  34.574  0.00  0.00      A     
ATOM    747  CG  TRP A  46      39.850  74.336  33.736  0.00  0.00      A     
ATOM    748  CD1 TRP A  46      40.578  74.979  32.767  0.00  0.00      A     
ATOM    749  HD1 TRP A  46      41.548  74.658  32.417  0.00  0.00      A     
ATOM    750  NE1 TRP A  46      39.900  76.092  32.337  0.00  0.00      A     
ATOM    751  HE1 TRP A  46      40.135  76.676  31.591  0.00  0.00      A     
ATOM    752  CE2 TRP A  46      38.731  76.215  33.021  0.00  0.00      A     
ATOM    753  CD2 TRP A  46      38.653  75.130  33.928  0.00  0.00      A     
ATOM    754  CE3 TRP A  46      37.529  75.021  34.751  0.00  0.00      A     
ATOM    755  HE3 TRP A  46      37.440  74.212  35.461  0.00  0.00      A     
ATOM    756  CZ3 TRP A  46      36.500  75.964  34.620  0.00  0.00      A     
ATOM    757  HZ3 TRP A  46      35.609  75.873  35.222  0.00  0.00      A     
ATOM    758  CZ2 TRP A  46      37.729  77.167  32.915  0.00  0.00      A     
ATOM    759  HZ2 TRP A  46      37.807  77.993  32.223  0.00  0.00      A     
ATOM    760  CH2 TRP A  46      36.596  77.018  33.716  0.00  0.00      A     
ATOM    761  HH2 TRP A  46      35.784  77.726  33.630  0.00  0.00      A     
ATOM    762  C   TRP A  46      41.226  71.969  36.554  0.00  0.00      A     
ATOM    763  O   TRP A  46      40.348  71.698  37.372  0.00  0.00      A     
ATOM    764  N   PRO A  47      42.306  71.172  36.485  0.00  0.00      A     
ATOM    765  CD  PRO A  47      43.121  71.058  35.269  0.00  0.00      A     
ATOM    766  HD1 PRO A  47      43.892  71.857  35.281  0.00  0.00      A     
ATOM    767  HD2 PRO A  47      42.510  71.171  34.348  0.00  0.00      A     
ATOM    768  CA  PRO A  47      42.460  69.999  37.352  0.00  0.00      A     
ATOM    769  HA  PRO A  47      41.594  69.362  37.252  0.00  0.00      A     
ATOM    770  CB  PRO A  47      43.739  69.318  36.816  0.00  0.00      A     
ATOM    771  HB1 PRO A  47      43.727  68.222  37.003  0.00  0.00      A     
ATOM    772  HB2 PRO A  47      44.654  69.731  37.292  0.00  0.00      A     
ATOM    773  CG  PRO A  47      43.764  69.667  35.319  0.00  0.00      A     
ATOM    774  HG1 PRO A  47      43.159  68.939  34.738  0.00  0.00      A     
ATOM    775  HG2 PRO A  47      44.789  69.667  34.891  0.00  0.00      A     
ATOM    776  C   PRO A  47      42.607  70.342  38.833  0.00  0.00      A     
ATOM    777  O   PRO A  47      41.920  69.746  39.665  0.00  0.00      A     
ATOM    778  N   THR A  48      43.477  71.310  39.183  0.00  0.00      A     
ATOM    779  HN  THR A  48      43.998  71.762  38.463  0.00  0.00      A     
ATOM    780  CA  THR A  48      43.616  71.848  40.539  0.00  0.00      A     
ATOM    781  HA  THR A  48      43.834  71.035  41.215  0.00  0.00      A     
ATOM    782  CB  THR A  48      44.742  72.902  40.654  0.00  0.00      A     
ATOM    783  HB  THR A  48      44.750  73.341  41.674  0.00  0.00      A     
ATOM    784  OG1 THR A  48      44.605  73.962  39.718  0.00  0.00      A     
ATOM    785  HG1 THR A  48      44.738  73.593  38.841  0.00  0.00      A     
ATOM    786  CG2 THR A  48      46.131  72.300  40.387  0.00  0.00      A     
ATOM    787 HG21 THR A  48      46.911  73.089  40.440  0.00  0.00      A     
ATOM    788 HG22 THR A  48      46.184  71.842  39.376  0.00  0.00      A     
ATOM    789 HG23 THR A  48      46.378  71.520  41.138  0.00  0.00      A     
ATOM    790  C   THR A  48      42.319  72.484  41.032  0.00  0.00      A     
ATOM    791  O   THR A  48      41.823  72.173  42.111  0.00  0.00      A     
ATOM    792  N   PHE A  49      41.710  73.351  40.205  0.00  0.00      A     
ATOM    793  HN  PHE A  49      42.135  73.548  39.325  0.00  0.00      A     
ATOM    794  CA  PHE A  49      40.519  74.121  40.490  0.00  0.00      A     
ATOM    795  HA  PHE A  49      40.689  74.659  41.410  0.00  0.00      A     
ATOM    796  CB  PHE A  49      40.296  75.146  39.337  0.00  0.00      A     
ATOM    797  HB1 PHE A  49      41.209  75.765  39.208  0.00  0.00      A     
ATOM    798  HB2 PHE A  49      40.132  74.614  38.376  0.00  0.00      A     
ATOM    799  CG  PHE A  49      39.142  76.080  39.578  0.00  0.00      A     
ATOM    800  CD1 PHE A  49      39.275  77.067  40.560  0.00  0.00      A     
ATOM    801  HD1 PHE A  49      40.185  77.099  41.141  0.00  0.00      A     
ATOM    802  CE1 PHE A  49      38.268  78.013  40.769  0.00  0.00      A     
ATOM    803  HE1 PHE A  49      38.418  78.812  41.481  0.00  0.00      A     
ATOM    804  CZ  PHE A  49      37.071  77.922  40.047  0.00  0.00      A     
ATOM    805  HZ  PHE A  49      36.276  78.628  40.235  0.00  0.00      A     
ATOM    806  CD2 PHE A  49      37.964  76.028  38.813  0.00  0.00      A     
ATOM    807  HD2 PHE A  49      37.873  75.298  38.023  0.00  0.00      A     
ATOM    808  CE2 PHE A  49      36.912  76.918  39.080  0.00  0.00      A     
ATOM    809  HE2 PHE A  49      35.983  76.835  38.536  0.00  0.00      A     
ATOM    810  C   PHE A  49      39.268  73.285  40.692  0.00  0.00      A     
ATOM    811  O   PHE A  49      38.594  73.408  41.710  0.00  0.00      A     
ATOM    812  N   LEU A  50      38.928  72.390  39.739  0.00  0.00      A     
ATOM    813  HN  LEU A  50      39.491  72.263  38.927  0.00  0.00      A     
ATOM    814  CA  LEU A  50      37.722  71.585  39.841  0.00  0.00      A     
ATOM    815  HA  LEU A  50      36.915  72.243  40.128  0.00  0.00      A     
ATOM    816  CB  LEU A  50      37.345  70.917  38.485  0.00  0.00      A     
ATOM    817  HB1 LEU A  50      38.137  70.196  38.190  0.00  0.00      A     
ATOM    818  HB2 LEU A  50      36.406  70.338  38.617  0.00  0.00      A     
ATOM    819  CG  LEU A  50      37.114  71.888  37.301  0.00  0.00      A     
ATOM    820  HG  LEU A  50      38.046  72.463  37.116  0.00  0.00      A     
ATOM    821  CD1 LEU A  50      36.805  71.084  36.025  0.00  0.00      A     
ATOM    822 HD11 LEU A  50      36.661  71.764  35.158  0.00  0.00      A     
ATOM    823 HD12 LEU A  50      35.885  70.477  36.160  0.00  0.00      A     
ATOM    824 HD13 LEU A  50      37.633  70.380  35.796  0.00  0.00      A     
ATOM    825  CD2 LEU A  50      36.001  72.906  37.602  0.00  0.00      A     
ATOM    826 HD21 LEU A  50      35.840  73.587  36.740  0.00  0.00      A     
ATOM    827 HD22 LEU A  50      36.264  73.524  38.487  0.00  0.00      A     
ATOM    828 HD23 LEU A  50      35.045  72.386  37.823  0.00  0.00      A     
ATOM    829  C   LEU A  50      37.781  70.533  40.939  0.00  0.00      A     
ATOM    830  O   LEU A  50      36.881  70.414  41.767  0.00  0.00      A     
ATOM    831  N   LEU A  51      38.874  69.751  41.014  0.00  0.00      A     
ATOM    832  HN  LEU A  51      39.638  69.877  40.386  0.00  0.00      A     
ATOM    833  CA  LEU A  51      38.904  68.622  41.932  0.00  0.00      A     
ATOM    834  HA  LEU A  51      37.898  68.277  42.116  0.00  0.00      A     
ATOM    835  CB  LEU A  51      39.714  67.448  41.339  0.00  0.00      A     
ATOM    836  HB1 LEU A  51      40.747  67.786  41.112  0.00  0.00      A     
ATOM    837  HB2 LEU A  51      39.800  66.618  42.072  0.00  0.00      A     
ATOM    838  CG  LEU A  51      39.091  66.887  40.048  0.00  0.00      A     
ATOM    839  HG  LEU A  51      38.769  67.730  39.399  0.00  0.00      A     
ATOM    840  CD1 LEU A  51      40.159  66.103  39.283  0.00  0.00      A     
ATOM    841 HD11 LEU A  51      39.722  65.684  38.351  0.00  0.00      A     
ATOM    842 HD12 LEU A  51      40.559  65.276  39.909  0.00  0.00      A     
ATOM    843 HD13 LEU A  51      41.010  66.769  39.025  0.00  0.00      A     
ATOM    844  CD2 LEU A  51      37.855  66.019  40.331  0.00  0.00      A     
ATOM    845 HD21 LEU A  51      37.409  65.646  39.385  0.00  0.00      A     
ATOM    846 HD22 LEU A  51      37.081  66.600  40.876  0.00  0.00      A     
ATOM    847 HD23 LEU A  51      38.132  65.145  40.959  0.00  0.00      A     
ATOM    848  C   LEU A  51      39.473  69.007  43.278  0.00  0.00      A     
ATOM    849  O   LEU A  51      38.880  68.736  44.321  0.00  0.00      A     
ATOM    850  N   THR A  52      40.625  69.709  43.277  0.00  0.00      A     
ATOM    851  HN  THR A  52      41.081  69.907  42.412  0.00  0.00      A     
ATOM    852  CA  THR A  52      41.244  70.301  44.463  0.00  0.00      A     
ATOM    853  HA  THR A  52      42.070  70.904  44.116  0.00  0.00      A     
ATOM    854  CB  THR A  52      41.856  69.265  45.421  0.00  0.00      A     
ATOM    855  HB  THR A  52      41.065  68.540  45.710  0.00  0.00      A     
ATOM    856  OG1 THR A  52      42.398  69.859  46.593  0.00  0.00      A     
ATOM    857  HG1 THR A  52      41.684  70.395  46.946  0.00  0.00      A     
ATOM    858  CG2 THR A  52      42.995  68.460  44.767  0.00  0.00      A     
ATOM    859 HG21 THR A  52      42.647  67.952  43.843  0.00  0.00      A     
ATOM    860 HG22 THR A  52      43.356  67.684  45.475  0.00  0.00      A     
ATOM    861 HG23 THR A  52      43.865  69.109  44.530  0.00  0.00      A     
ATOM    862  C   THR A  52      40.288  71.286  45.149  0.00  0.00      A     
ATOM    863  O   THR A  52      40.166  71.347  46.374  0.00  0.00      A     
ATOM    864  N   GLY A  53      39.543  72.081  44.350  0.00  0.00      A     
ATOM    865  HN  GLY A  53      39.715  72.083  43.368  0.00  0.00      A     
ATOM    866  CA  GLY A  53      38.483  72.955  44.861  0.00  0.00      A     
ATOM    867  HA1 GLY A  53      38.124  73.564  44.044  0.00  0.00      A     
ATOM    868  HA2 GLY A  53      38.904  73.563  45.648  0.00  0.00      A     
ATOM    869  C   GLY A  53      37.281  72.231  45.430  0.00  0.00      A     
ATOM    870  O   GLY A  53      36.788  72.569  46.505  0.00  0.00      A     
ATOM    871  N   GLY A  54      36.785  71.183  44.735  0.00  0.00      A     
ATOM    872  HN  GLY A  54      37.143  71.007  43.821  0.00  0.00      A     
ATOM    873  CA  GLY A  54      35.717  70.288  45.202  0.00  0.00      A     
ATOM    874  HA1 GLY A  54      34.815  70.865  45.343  0.00  0.00      A     
ATOM    875  HA2 GLY A  54      35.585  69.513  44.462  0.00  0.00      A     
ATOM    876  C   GLY A  54      36.018  69.607  46.512  0.00  0.00      A     
ATOM    877  O   GLY A  54      35.218  69.639  47.443  0.00  0.00      A     
ATOM    878  N   LEU A  55      37.228  69.032  46.650  0.00  0.00      A     
ATOM    879  HN  LEU A  55      37.835  68.982  45.860  0.00  0.00      A     
ATOM    880  CA  LEU A  55      37.742  68.470  47.890  0.00  0.00      A     
ATOM    881  HA  LEU A  55      37.117  67.639  48.181  0.00  0.00      A     
ATOM    882  CB  LEU A  55      39.198  67.986  47.631  0.00  0.00      A     
ATOM    883  HB1 LEU A  55      39.203  67.356  46.716  0.00  0.00      A     
ATOM    884  HB2 LEU A  55      39.811  68.883  47.400  0.00  0.00      A     
ATOM    885  CG  LEU A  55      39.908  67.204  48.765  0.00  0.00      A     
ATOM    886  HG  LEU A  55      39.907  67.832  49.681  0.00  0.00      A     
ATOM    887  CD1 LEU A  55      39.216  65.874  49.095  0.00  0.00      A     
ATOM    888 HD11 LEU A  55      38.158  66.040  49.392  0.00  0.00      A     
ATOM    889 HD12 LEU A  55      39.743  65.364  49.930  0.00  0.00      A     
ATOM    890 HD13 LEU A  55      39.247  65.191  48.219  0.00  0.00      A     
ATOM    891  CD2 LEU A  55      41.377  66.924  48.394  0.00  0.00      A     
ATOM    892 HD21 LEU A  55      41.912  67.871  48.167  0.00  0.00      A     
ATOM    893 HD22 LEU A  55      41.439  66.260  47.506  0.00  0.00      A     
ATOM    894 HD23 LEU A  55      41.906  66.415  49.228  0.00  0.00      A     
ATOM    895  C   LEU A  55      37.729  69.501  49.025  0.00  0.00      A     
ATOM    896  O   LEU A  55      37.266  69.229  50.133  0.00  0.00      A     
ATOM    897  N   LEU A  56      38.172  70.751  48.748  0.00  0.00      A     
ATOM    898  HN  LEU A  56      38.507  70.964  47.834  0.00  0.00      A     
ATOM    899  CA  LEU A  56      38.120  71.844  49.710  0.00  0.00      A     
ATOM    900  HA  LEU A  56      38.610  71.473  50.597  0.00  0.00      A     
ATOM    901  CB  LEU A  56      38.925  73.091  49.230  0.00  0.00      A     
ATOM    902  HB1 LEU A  56      38.503  73.442  48.264  0.00  0.00      A     
ATOM    903  HB2 LEU A  56      39.964  72.761  49.018  0.00  0.00      A     
ATOM    904  CG  LEU A  56      38.967  74.282  50.232  0.00  0.00      A     
ATOM    905  HG  LEU A  56      37.924  74.625  50.401  0.00  0.00      A     
ATOM    906  CD1 LEU A  56      39.561  73.885  51.596  0.00  0.00      A     
ATOM    907 HD11 LEU A  56      39.004  73.031  52.036  0.00  0.00      A     
ATOM    908 HD12 LEU A  56      39.510  74.737  52.307  0.00  0.00      A     
ATOM    909 HD13 LEU A  56      40.631  73.604  51.492  0.00  0.00      A     
ATOM    910  CD2 LEU A  56      39.751  75.489  49.685  0.00  0.00      A     
ATOM    911 HD21 LEU A  56      39.338  75.814  48.706  0.00  0.00      A     
ATOM    912 HD22 LEU A  56      40.826  75.237  49.563  0.00  0.00      A     
ATOM    913 HD23 LEU A  56      39.693  76.341  50.397  0.00  0.00      A     
ATOM    914  C   LEU A  56      36.696  72.214  50.147  0.00  0.00      A     
ATOM    915  O   LEU A  56      36.413  72.405  51.330  0.00  0.00      A     
ATOM    916  N   ILE A  57      35.737  72.281  49.205  0.00  0.00      A     
ATOM    917  HN  ILE A  57      35.990  72.195  48.244  0.00  0.00      A     
ATOM    918  CA  ILE A  57      34.322  72.470  49.500  0.00  0.00      A     
ATOM    919  HA  ILE A  57      34.241  73.362  50.105  0.00  0.00      A     
ATOM    920  CB  ILE A  57      33.525  72.714  48.220  0.00  0.00      A     
ATOM    921  HB  ILE A  57      33.811  71.922  47.495  0.00  0.00      A     
ATOM    922  CG2 ILE A  57      31.995  72.627  48.454  0.00  0.00      A     
ATOM    923 HG21 ILE A  57      31.685  71.628  48.830  0.00  0.00      A     
ATOM    924 HG22 ILE A  57      31.449  72.804  47.503  0.00  0.00      A     
ATOM    925 HG23 ILE A  57      31.665  73.399  49.181  0.00  0.00      A     
ATOM    926  CG1 ILE A  57      33.909  74.088  47.611  0.00  0.00      A     
ATOM    927 HG11 ILE A  57      34.962  74.341  47.861  0.00  0.00      A     
ATOM    928 HG12 ILE A  57      33.281  74.878  48.074  0.00  0.00      A     
ATOM    929  CD  ILE A  57      33.761  74.118  46.085  0.00  0.00      A     
ATOM    930  HD1 ILE A  57      34.036  75.115  45.680  0.00  0.00      A     
ATOM    931  HD2 ILE A  57      32.718  73.883  45.783  0.00  0.00      A     
ATOM    932  HD3 ILE A  57      34.426  73.359  45.620  0.00  0.00      A     
ATOM    933  C   ILE A  57      33.694  71.362  50.336  0.00  0.00      A     
ATOM    934  O   ILE A  57      32.991  71.619  51.312  0.00  0.00      A     
ATOM    935  N   ILE A  58      33.950  70.084  50.012  0.00  0.00      A     
ATOM    936  HN  ILE A  58      34.506  69.873  49.212  0.00  0.00      A     
ATOM    937  CA  ILE A  58      33.438  68.951  50.771  0.00  0.00      A     
ATOM    938  HA  ILE A  58      32.362  69.033  50.814  0.00  0.00      A     
ATOM    939  CB  ILE A  58      33.802  67.650  50.064  0.00  0.00      A     
ATOM    940  HB  ILE A  58      34.878  67.713  49.793  0.00  0.00      A     
ATOM    941  CG2 ILE A  58      33.606  66.421  50.982  0.00  0.00      A     
ATOM    942 HG21 ILE A  58      33.835  65.489  50.422  0.00  0.00      A     
ATOM    943 HG22 ILE A  58      32.560  66.375  51.355  0.00  0.00      A     
ATOM    944 HG23 ILE A  58      34.286  66.457  51.861  0.00  0.00      A     
ATOM    945  CG1 ILE A  58      33.003  67.504  48.745  0.00  0.00      A     
ATOM    946 HG11 ILE A  58      32.810  68.503  48.299  0.00  0.00      A     
ATOM    947 HG12 ILE A  58      32.008  67.059  48.960  0.00  0.00      A     
ATOM    948  CD  ILE A  58      33.754  66.657  47.710  0.00  0.00      A     
ATOM    949  HD1 ILE A  58      33.171  66.572  46.768  0.00  0.00      A     
ATOM    950  HD2 ILE A  58      33.959  65.638  48.102  0.00  0.00      A     
ATOM    951  HD3 ILE A  58      34.734  67.124  47.471  0.00  0.00      A     
ATOM    952  C   ILE A  58      33.926  68.952  52.212  0.00  0.00      A     
ATOM    953  O   ILE A  58      33.156  68.764  53.157  0.00  0.00      A     
ATOM    954  N   ALA A  59      35.229  69.227  52.409  0.00  0.00      A     
ATOM    955  HN  ALA A  59      35.841  69.341  51.629  0.00  0.00      A     
ATOM    956  CA  ALA A  59      35.835  69.425  53.702  0.00  0.00      A     
ATOM    957  HA  ALA A  59      35.720  68.525  54.287  0.00  0.00      A     
ATOM    958  CB  ALA A  59      37.321  69.717  53.443  0.00  0.00      A     
ATOM    959  HB1 ALA A  59      37.853  69.876  54.406  0.00  0.00      A     
ATOM    960  HB2 ALA A  59      37.443  70.615  52.801  0.00  0.00      A     
ATOM    961  HB3 ALA A  59      37.793  68.876  52.892  0.00  0.00      A     
ATOM    962  C   ALA A  59      35.224  70.583  54.495  0.00  0.00      A     
ATOM    963  O   ALA A  59      34.902  70.461  55.680  0.00  0.00      A     
ATOM    964  N   MET A  60      35.006  71.732  53.828  0.00  0.00      A     
ATOM    965  HN  MET A  60      35.318  71.809  52.884  0.00  0.00      A     
ATOM    966  CA  MET A  60      34.328  72.890  54.377  0.00  0.00      A     
ATOM    967  HA  MET A  60      34.860  73.204  55.263  0.00  0.00      A     
ATOM    968  CB  MET A  60      34.388  74.037  53.330  0.00  0.00      A     
ATOM    969  HB1 MET A  60      34.046  73.631  52.354  0.00  0.00      A     
ATOM    970  HB2 MET A  60      35.458  74.294  53.177  0.00  0.00      A     
ATOM    971  CG  MET A  60      33.581  75.313  53.663  0.00  0.00      A     
ATOM    972  HG1 MET A  60      34.157  76.202  53.328  0.00  0.00      A     
ATOM    973  HG2 MET A  60      33.501  75.405  54.767  0.00  0.00      A     
ATOM    974  SD  MET A  60      31.920  75.405  52.930  0.00  0.00      A     
ATOM    975  CE  MET A  60      32.428  75.699  51.206  0.00  0.00      A     
ATOM    976  HE1 MET A  60      31.520  75.790  50.572  0.00  0.00      A     
ATOM    977  HE2 MET A  60      33.048  74.872  50.798  0.00  0.00      A     
ATOM    978  HE3 MET A  60      33.030  76.626  51.093  0.00  0.00      A     
ATOM    979  C   MET A  60      32.893  72.599  54.799  0.00  0.00      A     
ATOM    980  O   MET A  60      32.479  72.870  55.926  0.00  0.00      A     
ATOM    981  N   VAL A  61      32.106  71.943  53.930  0.00  0.00      A     
ATOM    982  HN  VAL A  61      32.448  71.780  53.007  0.00  0.00      A     
ATOM    983  CA  VAL A  61      30.742  71.528  54.209  0.00  0.00      A     
ATOM    984  HA  VAL A  61      30.206  72.415  54.514  0.00  0.00      A     
ATOM    985  CB  VAL A  61      30.019  71.041  52.946  0.00  0.00      A     
ATOM    986  HB  VAL A  61      30.639  70.295  52.404  0.00  0.00      A     
ATOM    987  CG1 VAL A  61      28.656  70.419  53.312  0.00  0.00      A     
ATOM    988 HG11 VAL A  61      28.115  70.136  52.383  0.00  0.00      A     
ATOM    989 HG12 VAL A  61      28.041  71.156  53.872  0.00  0.00      A     
ATOM    990 HG13 VAL A  61      28.765  69.514  53.947  0.00  0.00      A     
ATOM    991  CG2 VAL A  61      29.772  72.254  52.019  0.00  0.00      A     
ATOM    992 HG21 VAL A  61      29.265  71.937  51.083  0.00  0.00      A     
ATOM    993 HG22 VAL A  61      30.719  72.765  51.742  0.00  0.00      A     
ATOM    994 HG23 VAL A  61      29.128  73.005  52.524  0.00  0.00      A     
ATOM    995  C   VAL A  61      30.639  70.554  55.391  0.00  0.00      A     
ATOM    996  O   VAL A  61      29.786  70.690  56.274  0.00  0.00      A     
ATOM    997  N   LYS A  62      31.550  69.560  55.466  0.00  0.00      A     
ATOM    998  HN  LYS A  62      32.246  69.488  54.756  0.00  0.00      A     
ATOM    999  CA  LYS A  62      31.680  68.614  56.561  0.00  0.00      A     
ATOM   1000  HA  LYS A  62      30.700  68.192  56.728  0.00  0.00      A     
ATOM   1001  CB  LYS A  62      32.653  67.493  56.103  0.00  0.00      A     
ATOM   1002  HB1 LYS A  62      32.360  67.197  55.074  0.00  0.00      A     
ATOM   1003  HB2 LYS A  62      33.670  67.932  56.015  0.00  0.00      A     
ATOM   1004  CG  LYS A  62      32.749  66.218  56.964  0.00  0.00      A     
ATOM   1005  HG1 LYS A  62      33.406  65.497  56.432  0.00  0.00      A     
ATOM   1006  HG2 LYS A  62      33.287  66.488  57.898  0.00  0.00      A     
ATOM   1007  CD  LYS A  62      31.421  65.511  57.325  0.00  0.00      A     
ATOM   1008  HD1 LYS A  62      31.672  64.676  58.014  0.00  0.00      A     
ATOM   1009  HD2 LYS A  62      30.790  66.213  57.912  0.00  0.00      A     
ATOM   1010  CE  LYS A  62      30.665  64.953  56.108  0.00  0.00      A     
ATOM   1011  HE1 LYS A  62      31.272  64.168  55.608  0.00  0.00      A     
ATOM   1012  HE2 LYS A  62      30.463  65.754  55.365  0.00  0.00      A     
ATOM   1013  NZ  LYS A  62      29.367  64.357  56.513  0.00  0.00      A     
ATOM   1014  HZ1 LYS A  62      29.083  63.588  55.872  0.00  0.00      A     
ATOM   1015  HZ2 LYS A  62      28.628  65.089  56.512  0.00  0.00      A     
ATOM   1016  HZ3 LYS A  62      29.426  64.012  57.492  0.00  0.00      A     
ATOM   1017  C   LYS A  62      32.082  69.296  57.878  0.00  0.00      A     
ATOM   1018  O   LYS A  62      31.485  69.039  58.922  0.00  0.00      A     
ATOM   1019  N   SER A  63      33.023  70.269  57.830  0.00  0.00      A     
ATOM   1020  HN  SER A  63      33.593  70.359  57.016  0.00  0.00      A     
ATOM   1021  CA  SER A  63      33.352  71.200  58.914  0.00  0.00      A     
ATOM   1022  HA  SER A  63      33.725  70.616  59.743  0.00  0.00      A     
ATOM   1023  CB  SER A  63      34.451  72.244  58.562  0.00  0.00      A     
ATOM   1024  HB1 SER A  63      34.660  72.896  59.437  0.00  0.00      A     
ATOM   1025  HB2 SER A  63      34.139  72.918  57.735  0.00  0.00      A     
ATOM   1026  OG  SER A  63      35.666  71.589  58.206  0.00  0.00      A     
ATOM   1027  HG1 SER A  63      35.545  71.191  57.341  0.00  0.00      A     
ATOM   1028  C   SER A  63      32.164  71.975  59.440  0.00  0.00      A     
ATOM   1029  O   SER A  63      32.009  72.130  60.643  0.00  0.00      A     
ATOM   1030  N   ASN A  64      31.241  72.453  58.581  0.00  0.00      A     
ATOM   1031  HN  ASN A  64      31.413  72.376  57.602  0.00  0.00      A     
ATOM   1032  CA  ASN A  64      30.009  73.079  59.056  0.00  0.00      A     
ATOM   1033  HA  ASN A  64      30.298  73.886  59.713  0.00  0.00      A     
ATOM   1034  CB  ASN A  64      29.141  73.669  57.905  0.00  0.00      A     
ATOM   1035  HB1 ASN A  64      28.132  73.931  58.291  0.00  0.00      A     
ATOM   1036  HB2 ASN A  64      29.008  72.930  57.085  0.00  0.00      A     
ATOM   1037  CG  ASN A  64      29.707  74.971  57.331  0.00  0.00      A     
ATOM   1038  OD1 ASN A  64      29.104  76.027  57.529  0.00  0.00      A     
ATOM   1039  ND2 ASN A  64      30.831  74.919  56.598  0.00  0.00      A     
ATOM   1040 HD21 ASN A  64      31.202  75.777  56.241  0.00  0.00      A     
ATOM   1041 HD22 ASN A  64      31.287  74.052  56.398  0.00  0.00      A     
ATOM   1042  C   ASN A  64      29.148  72.153  59.932  0.00  0.00      A     
ATOM   1043  O   ASN A  64      28.656  72.572  60.976  0.00  0.00      A     
ATOM   1044  N   GLN A  65      28.977  70.870  59.552  0.00  0.00      A     
ATOM   1045  HN  GLN A  65      29.364  70.584  58.679  0.00  0.00      A     
ATOM   1046  CA  GLN A  65      28.407  69.818  60.394  0.00  0.00      A     
ATOM   1047  HA  GLN A  65      27.432  70.147  60.720  0.00  0.00      A     
ATOM   1048  CB  GLN A  65      28.202  68.530  59.532  0.00  0.00      A     
ATOM   1049  HB1 GLN A  65      27.455  68.787  58.750  0.00  0.00      A     
ATOM   1050  HB2 GLN A  65      29.156  68.334  58.998  0.00  0.00      A     
ATOM   1051  CG  GLN A  65      27.786  67.210  60.244  0.00  0.00      A     
ATOM   1052  HG1 GLN A  65      28.561  66.873  60.965  0.00  0.00      A     
ATOM   1053  HG2 GLN A  65      26.846  67.334  60.823  0.00  0.00      A     
ATOM   1054  CD  GLN A  65      27.598  66.108  59.194  0.00  0.00      A     
ATOM   1055  OE1 GLN A  65      28.382  65.168  59.037  0.00  0.00      A     
ATOM   1056  NE2 GLN A  65      26.548  66.255  58.352  0.00  0.00      A     
ATOM   1057 HE21 GLN A  65      26.339  65.519  57.707  0.00  0.00      A     
ATOM   1058 HE22 GLN A  65      25.926  67.029  58.475  0.00  0.00      A     
ATOM   1059  C   GLN A  65      29.190  69.545  61.690  0.00  0.00      A     
ATOM   1060  O   GLN A  65      28.601  69.458  62.765  0.00  0.00      A     
ATOM   1061  N   TYR A  66      30.539  69.461  61.620  0.00  0.00      A     
ATOM   1062  HN  TYR A  66      30.991  69.504  60.732  0.00  0.00      A     
ATOM   1063  CA  TYR A  66      31.444  69.316  62.760  0.00  0.00      A     
ATOM   1064  HA  TYR A  66      31.122  68.455  63.328  0.00  0.00      A     
ATOM   1065  CB  TYR A  66      32.916  69.073  62.284  0.00  0.00      A     
ATOM   1066  HB1 TYR A  66      33.259  69.933  61.669  0.00  0.00      A     
ATOM   1067  HB2 TYR A  66      33.597  69.011  63.160  0.00  0.00      A     
ATOM   1068  CG  TYR A  66      33.131  67.790  61.500  0.00  0.00      A     
ATOM   1069  CD1 TYR A  66      34.340  67.616  60.797  0.00  0.00      A     
ATOM   1070  HD1 TYR A  66      35.071  68.411  60.789  0.00  0.00      A     
ATOM   1071  CE1 TYR A  66      34.629  66.411  60.139  0.00  0.00      A     
ATOM   1072  HE1 TYR A  66      35.552  66.299  59.589  0.00  0.00      A     
ATOM   1073  CZ  TYR A  66      33.723  65.347  60.202  0.00  0.00      A     
ATOM   1074  OH  TYR A  66      34.008  64.136  59.541  0.00  0.00      A     
ATOM   1075  HH  TYR A  66      33.507  63.442  59.976  0.00  0.00      A     
ATOM   1076  CD2 TYR A  66      32.219  66.715  61.521  0.00  0.00      A     
ATOM   1077  HD2 TYR A  66      31.283  66.802  62.054  0.00  0.00      A     
ATOM   1078  CE2 TYR A  66      32.518  65.497  60.893  0.00  0.00      A     
ATOM   1079  HE2 TYR A  66      31.813  64.681  60.952  0.00  0.00      A     
ATOM   1080  C   TYR A  66      31.423  70.473  63.768  0.00  0.00      A     
ATOM   1081  O   TYR A  66      31.372  70.271  64.976  0.00  0.00      A     
ATOM   1082  N   LEU A  67      31.425  71.735  63.302  0.00  0.00      A     
ATOM   1083  HN  LEU A  67      31.502  71.910  62.323  0.00  0.00      A     
ATOM   1084  CA  LEU A  67      31.417  72.914  64.155  0.00  0.00      A     
ATOM   1085  HA  LEU A  67      32.132  72.786  64.954  0.00  0.00      A     
ATOM   1086  CB  LEU A  67      31.779  74.173  63.320  0.00  0.00      A     
ATOM   1087  HB1 LEU A  67      31.630  75.097  63.919  0.00  0.00      A     
ATOM   1088  HB2 LEU A  67      31.072  74.203  62.463  0.00  0.00      A     
ATOM   1089  CG  LEU A  67      33.216  74.176  62.753  0.00  0.00      A     
ATOM   1090  HG  LEU A  67      33.462  73.148  62.411  0.00  0.00      A     
ATOM   1091  CD1 LEU A  67      33.359  75.087  61.512  0.00  0.00      A     
ATOM   1092 HD11 LEU A  67      34.403  75.072  61.131  0.00  0.00      A     
ATOM   1093 HD12 LEU A  67      33.081  76.139  61.737  0.00  0.00      A     
ATOM   1094 HD13 LEU A  67      32.699  74.725  60.696  0.00  0.00      A     
ATOM   1095  CD2 LEU A  67      34.216  74.516  63.864  0.00  0.00      A     
ATOM   1096 HD21 LEU A  67      35.252  74.526  63.462  0.00  0.00      A     
ATOM   1097 HD22 LEU A  67      34.159  73.754  64.670  0.00  0.00      A     
ATOM   1098 HD23 LEU A  67      33.989  75.503  64.319  0.00  0.00      A     
ATOM   1099  C   LEU A  67      30.058  73.152  64.784  0.00  0.00      A     
ATOM   1100  O   LEU A  67      29.927  73.721  65.865  0.00  0.00      A     
ATOM   1101  N   SER A  68      28.992  72.731  64.078  0.00  0.00      A     
ATOM   1102  HN  SER A  68      29.151  72.268  63.209  0.00  0.00      A     
ATOM   1103  CA  SER A  68      27.621  72.847  64.539  0.00  0.00      A     
ATOM   1104  HA  SER A  68      27.470  73.855  64.895  0.00  0.00      A     
ATOM   1105  CB  SER A  68      26.611  72.557  63.399  0.00  0.00      A     
ATOM   1106  HB1 SER A  68      26.607  71.482  63.120  0.00  0.00      A     
ATOM   1107  HB2 SER A  68      26.943  73.121  62.501  0.00  0.00      A     
ATOM   1108  OG  SER A  68      25.296  73.014  63.714  0.00  0.00      A     
ATOM   1109  HG1 SER A  68      24.989  72.496  64.462  0.00  0.00      A     
ATOM   1110  C   SER A  68      27.348  71.925  65.703  0.00  0.00      A     
ATOM   1111  O   SER A  68      26.734  72.333  66.680  0.00  0.00      A     
ATOM   1112  N   ILE A  69      27.820  70.661  65.629  0.00  0.00      A     
ATOM   1113  HN  ILE A  69      28.270  70.321  64.807  0.00  0.00      A     
ATOM   1114  CA  ILE A  69      27.680  69.727  66.738  0.00  0.00      A     
ATOM   1115  HA  ILE A  69      26.691  69.884  67.141  0.00  0.00      A     
ATOM   1116  CB  ILE A  69      27.793  68.265  66.275  0.00  0.00      A     
ATOM   1117  HB  ILE A  69      27.237  68.181  65.317  0.00  0.00      A     
ATOM   1118  CG2 ILE A  69      29.257  67.860  65.975  0.00  0.00      A     
ATOM   1119 HG21 ILE A  69      29.730  68.564  65.257  0.00  0.00      A     
ATOM   1120 HG22 ILE A  69      29.296  66.842  65.530  0.00  0.00      A     
ATOM   1121 HG23 ILE A  69      29.868  67.841  66.903  0.00  0.00      A     
ATOM   1122  CG1 ILE A  69      27.094  67.295  67.267  0.00  0.00      A     
ATOM   1123 HG11 ILE A  69      27.533  67.403  68.282  0.00  0.00      A     
ATOM   1124 HG12 ILE A  69      27.287  66.248  66.949  0.00  0.00      A     
ATOM   1125  CD  ILE A  69      25.575  67.511  67.343  0.00  0.00      A     
ATOM   1126  HD1 ILE A  69      25.100  66.784  68.036  0.00  0.00      A     
ATOM   1127  HD2 ILE A  69      25.113  67.402  66.339  0.00  0.00      A     
ATOM   1128  HD3 ILE A  69      25.335  68.528  67.720  0.00  0.00      A     
ATOM   1129  C   ILE A  69      28.635  70.032  67.887  0.00  0.00      A     
ATOM   1130  O   ILE A  69      28.289  69.871  69.051  0.00  0.00      A     
ATOM   1131  N   LEU A  70      29.856  70.532  67.583  0.00  0.00      A     
ATOM   1132  HN  LEU A  70      30.124  70.608  66.626  0.00  0.00      A     
ATOM   1133  CA  LEU A  70      30.864  70.922  68.563  0.00  0.00      A     
ATOM   1134  HA  LEU A  70      31.078  70.062  69.181  0.00  0.00      A     
ATOM   1135  CB  LEU A  70      32.159  71.391  67.830  0.00  0.00      A     
ATOM   1136  HB1 LEU A  70      31.860  72.105  67.033  0.00  0.00      A     
ATOM   1137  HB2 LEU A  70      32.609  70.510  67.326  0.00  0.00      A     
ATOM   1138  CG  LEU A  70      33.252  72.074  68.693  0.00  0.00      A     
ATOM   1139  HG  LEU A  70      32.818  72.963  69.198  0.00  0.00      A     
ATOM   1140  CD1 LEU A  70      33.760  71.114  69.779  0.00  0.00      A     
ATOM   1141 HD11 LEU A  70      34.534  71.613  70.400  0.00  0.00      A     
ATOM   1142 HD12 LEU A  70      34.185  70.194  69.325  0.00  0.00      A     
ATOM   1143 HD13 LEU A  70      32.930  70.804  70.448  0.00  0.00      A     
ATOM   1144  CD2 LEU A  70      34.422  72.584  67.826  0.00  0.00      A     
ATOM   1145 HD21 LEU A  70      35.180  73.096  68.457  0.00  0.00      A     
ATOM   1146 HD22 LEU A  70      34.062  73.302  67.059  0.00  0.00      A     
ATOM   1147 HD23 LEU A  70      34.915  71.738  67.300  0.00  0.00      A     
ATOM   1148  C   LEU A  70      30.382  72.017  69.500  0.00  0.00      A     
ATOM   1149  O   LEU A  70      30.591  71.993  70.703  0.00  0.00      A     
ATOM   1150  N   ALA A  71      29.687  73.014  68.939  0.00  0.00      A     
ATOM   1151  HN  ALA A  71      29.581  73.017  67.947  0.00  0.00      A     
ATOM   1152  CA  ALA A  71      29.164  74.148  69.664  0.00  0.00      A     
ATOM   1153  HA  ALA A  71      29.816  74.373  70.496  0.00  0.00      A     
ATOM   1154  CB  ALA A  71      29.124  75.333  68.675  0.00  0.00      A     
ATOM   1155  HB1 ALA A  71      28.759  76.249  69.187  0.00  0.00      A     
ATOM   1156  HB2 ALA A  71      28.459  75.088  67.819  0.00  0.00      A     
ATOM   1157  HB3 ALA A  71      30.140  75.512  68.265  0.00  0.00      A     
ATOM   1158  C   ALA A  71      27.762  73.904  70.231  0.00  0.00      A     
ATOM   1159  O   ALA A  71      27.007  74.850  70.477  0.00  0.00      A     
ATOM   1160  N   ALA A  72      27.386  72.627  70.406  0.00  0.00      A     
ATOM   1161  HN  ALA A  72      28.021  71.890  70.190  0.00  0.00      A     
ATOM   1162  CA  ALA A  72      26.117  72.221  70.957  0.00  0.00      A     
ATOM   1163  HA  ALA A  72      25.616  73.073  71.391  0.00  0.00      A     
ATOM   1164  CB  ALA A  72      25.243  71.603  69.837  0.00  0.00      A     
ATOM   1165  HB1 ALA A  72      25.091  72.342  69.021  0.00  0.00      A     
ATOM   1166  HB2 ALA A  72      24.253  71.292  70.234  0.00  0.00      A     
ATOM   1167  HB3 ALA A  72      25.733  70.701  69.414  0.00  0.00      A     
ATOM   1168  C   ALA A  72      26.287  71.202  72.081  0.00  0.00      A     
ATOM   1169  O   ALA A  72      25.300  70.602  72.501  0.00  0.00      A     
ATOM   1170  N   GLN A  73      27.518  70.974  72.576  0.00  0.00      A     
ATOM   1171  HN  GLN A  73      28.344  71.463  72.307  0.00  0.00      A     
ATOM   1172  CA  GLN A  73      27.810  70.035  73.634  0.00  0.00      A     
ATOM   1173  HA  GLN A  73      26.911  69.763  74.167  0.00  0.00      A     
ATOM   1174  CB  GLN A  73      28.495  68.783  73.037  0.00  0.00      A     
ATOM   1175  HB1 GLN A  73      29.415  69.121  72.515  0.00  0.00      A     
ATOM   1176  HB2 GLN A  73      28.810  68.126  73.876  0.00  0.00      A     
ATOM   1177  CG  GLN A  73      27.575  68.018  72.059  0.00  0.00      A     
ATOM   1178  HG1 GLN A  73      27.399  68.624  71.144  0.00  0.00      A     
ATOM   1179  HG2 GLN A  73      26.587  67.857  72.540  0.00  0.00      A     
ATOM   1180  CD  GLN A  73      28.149  66.659  71.684  0.00  0.00      A     
ATOM   1181  OE1 GLN A  73      27.858  65.615  72.269  0.00  0.00      A     
ATOM   1182  NE2 GLN A  73      29.000  66.634  70.634  0.00  0.00      A     
ATOM   1183 HE21 GLN A  73      29.441  65.756  70.449  0.00  0.00      A     
ATOM   1184 HE22 GLN A  73      29.220  67.497  70.178  0.00  0.00      A     
ATOM   1185  C   GLN A  73      28.774  70.678  74.660  0.00  0.00      A     
ATOM   1186  OT1 GLN A  73      29.630  71.509  74.249  0.00  0.00      A     
ATOM   1187  OT2 GLN A  73      28.672  70.317  75.864  0.00  0.00      A
TER    
ATOM   1188  O1  MOL B   1      42.520  81.374  30.879  1.00  0.00      STD_ O
ATOM   1189  H20 MOL B   1      43.172  81.901  30.439  1.00  0.00      STD_ H
ATOM   1190  C5  MOL B   1      42.051  82.105  31.993  1.00  0.00      STD_ C
ATOM   1191  H5  MOL B   1      42.796  82.017  32.818  1.00  0.00      STD_ H
ATOM   1192  C1  MOL B   1      40.679  81.638  32.517  1.00  0.00      STD_ C
ATOM   1193  C6  MOL B   1      40.716  80.407  33.440  1.00  0.00      STD_ C
ATOM   1194  H61 MOL B   1      41.004  79.488  32.879  1.00  0.00      STD_ H
ATOM   1195  H62 MOL B   1      41.574  80.456  34.149  1.00  0.00      STD_ H
ATOM   1196  C2  MOL B   1      40.305  82.856  33.377  1.00  0.00      STD_ C
ATOM   1197  H2  MOL B   1      41.023  82.874  34.229  1.00  0.00      STD_ H
ATOM   1198  C11 MOL B   1      39.708  81.389  31.325  1.00  0.00      STD_ C
ATOM   1199 1H11 MOL B   1      38.716  81.052  31.706  1.00  0.00      STD_ H
ATOM   1200 2H11 MOL B   1      40.134  80.677  30.582  1.00  0.00      STD_ H
ATOM   1201 3H11 MOL B   1      39.621  82.283  30.666  1.00  0.00      STD_ H
ATOM   1202  C8  MOL B   1      39.375  80.212  34.189  1.00  0.00      STD_ C
ATOM   1203  H81 MOL B   1      39.435  79.346  34.890  1.00  0.00      STD_ H
ATOM   1204  H82 MOL B   1      38.586  79.836  33.498  1.00  0.00      STD_ H
ATOM   1205  C4  MOL B   1      38.891  81.491  34.934  1.00  0.00      STD_ C
ATOM   1206  H4  MOL B   1      39.655  81.698  35.721  1.00  0.00      STD_ H
ATOM   1207  C12 MOL B   1      37.553  81.337  35.671  1.00  0.00      STD_ C
ATOM   1208  C3  MOL B   1      38.900  82.727  33.990  1.00  0.00      STD_ C
ATOM   1209  H3  MOL B   1      38.175  82.538  33.163  1.00  0.00      STD_ H
ATOM   1210  C14 MOL B   1      36.655  82.435  35.788  1.00  0.00      STD_ C
ATOM   1211  C15 MOL B   1      37.205  80.108  36.285  1.00  0.00      STD_ C
ATOM   1212  H15 MOL B   1      37.912  79.261  36.244  1.00  0.00      STD_ H
ATOM   1213  C16 MOL B   1      35.412  82.264  36.431  1.00  0.00      STD_ C
ATOM   1214  H16 MOL B   1      34.706  83.109  36.491  1.00  0.00      STD_ H
ATOM   1215  C13 MOL B   1      36.987  83.815  35.231  1.00  0.00      STD_ C
ATOM   1216 1H13 MOL B   1      36.280  84.087  34.413  1.00  0.00      STD_ H
ATOM   1217 2H13 MOL B   1      36.732  84.606  35.974  1.00  0.00      STD_ H
ATOM   1218  C18 MOL B   1      35.065  81.023  36.997  1.00  0.00      STD_ C
ATOM   1219  C17 MOL B   1      35.974  79.952  36.946  1.00  0.00      STD_ C
ATOM   1220  H17 MOL B   1      35.721  78.990  37.423  1.00  0.00      STD_ H
ATOM   1221  C10 MOL B   1      38.440  83.970  34.758  1.00  0.00      STD_ C
ATOM   1222 1H10 MOL B   1      39.125  84.208  35.604  1.00  0.00      STD_ H
ATOM   1223 2H10 MOL B   1      38.582  84.899  34.159  1.00  0.00      STD_ H
ATOM   1224  C7  MOL B   1      40.641  84.061  32.499  1.00  0.00      STD_ C
ATOM   1225  H71 MOL B   1      40.813  85.005  33.067  1.00  0.00      STD_ H
ATOM   1226  H72 MOL B   1      39.786  84.436  31.892  1.00  0.00      STD_ H
ATOM   1227  C9  MOL B   1      41.853  83.598  31.663  1.00  0.00      STD_ C
ATOM   1228  H91 MOL B   1      41.746  83.803  30.572  1.00  0.00      STD_ H
ATOM   1229  H92 MOL B   1      42.768  84.215  31.827  1.00  0.00      STD_ H
ATOM   1230  O2  MOL B   1      33.854  80.856  37.600  1.00  0.00      STD_ O
ATOM   1231  H24 MOL B   1      33.215  80.433  37.041  1.00  0.00      STD_ H
END
